# Supplementary material for: Biomarkers and Gene Signatures to Predict Durable Response to Pembrolizumab in Non-Small Cell Lung Cancer
Source: Cancers (Basel). 2021 Jul 29;13(15):3828. doi: 10.3390/cancers13153828 (PMC8345106; doi:10.3390/cancers13153828)
Supplement: Supplementary file 1 [file cancers-13-03828-s001.zip]

Archive with 1 entries (1 files):
- cancers-1301156-supplementary.xlsx
