# Supplementary material for: Biomarkers and Gene Signatures to Predict Durable Response to Pembrolizumab in Non-Small Cell Lung Cancer
Source: Cancers (Basel). 2021 Jul 29;13(15):3828. doi: 10.3390/cancers13153828 (PMC8345106; doi:10.3390/cancers13153828)
Supplement: Supplementary file 1 [file cancers-13-03828-s001.zip › cancers-1301156-supplementary.xlsx]

## Sheet: Table S1
Supplementary Table S1. Lists of transcripts used to compute cell type scores
Cytotoxic cell	Macrophage	Dendridic cell	Exhausted CD8	B-cell	CD45	Neutrophil	T-cell	Mast cell	CD8 T-cell	NK cell
CTSW	CD68	CCL13	CD244	FCRL2	CD45RA	FPR1	TRAT1	HDC	CD8A	XCL1/2
NKG7	CD84	CD209	LAG3	TNFRSF17	PTPRC	FCAR	CD3D	TPSAB1/B2	CD8B	NCR1
KLRK1	MS4A4A	HSD11B1	EOMES	MS4A1	CD45RO	SIGLEC5	CD3G	MS4A2
PRF1	CD163		PTGER4	TCL1A		FCGR3A/B	CD6	CPA3
GZMA				CD19		CSF3R	CD3E
GZMB				SPIB		CEACAM3	SH2D1A
GZMH				FAM30A		S100A12
KLRD1
KLRB1
GNLY

## Sheet: Table S2
Supplementary Table S2. Results of differential expression analysis. Patients with durable clinical benefit vs non-durable clinical benefit. In the "method" column, Wald, lm.nb and loglinear refer to mixture negative binomial model, simplified negative binomial model and log-linear model respectively.
Gene	Log2FC	std error (log2)	Lower confidence limit (log2)	Upper confidence limit (log2)	Linear fold change	Lower confidence limit (linear)	Upper confidence limit (linear)	P-value	BY.P.value	method	probe.ID
CXCR3	1.84	0.33	1.19	2.48	3.57	2.28	5.59	1.55e-06	0.00518	Wald	NM_001142797.1:654
BCL2	2.36	0.433	1.52	3.21	5.15	2.86	9.27	2.04e-06	0.00518	lm.nb	NM_000633.2:1525
NCR1	1.74	0.337	1.08	2.4	3.35	2.12	5.29	5.63e-06	0.00761	Wald	NM_001145457.2:409
CXCL13	2.74	0.539	1.68	3.8	6.69	3.21	13.9	7.36e-06	0.00761	lm.nb	NM_006419.2:209
FASLG	1.63	0.32	1	2.26	3.1	2	4.79	7.47e-06	0.00761	Wald	NM_000639.2:605
TSLP	2.93	0.614	1.73	4.14	7.64	3.31	17.6	2.11e-05	0.0179	Wald	NM_033035.4:898
XCL1/2	2.09	0.444	1.22	2.96	4.26	2.33	7.78	2.59e-05	0.0189	Wald	NM_002995.2:266
NFKBIA	2.36	0.524	1.34	3.39	5.15	2.52	10.5	4.79e-05	0.0305	lm.nb	NM_020529.2:1361
CCL5	1.88	0.425	1.05	2.72	3.69	2.07	6.57	6.29e-05	0.0355	lm.nb	NM_002985.2:277
PIK3R1	1.63	0.381	0.884	2.38	3.1	1.85	5.19	9.85e-05	0.0481	lm.nb	NM_001242466.1:889
IL11RA	1.92	0.449	1.04	2.8	3.77	2.05	6.95	0.000104	0.0481	lm.nb	NM_147162.1:400
MMP9	2.34	0.555	1.25	3.43	5.06	2.38	10.8	0.000122	0.0516	lm.nb	NM_004994.2:2011
IRF8	1.68	0.41	0.88	2.49	3.21	1.84	5.6	0.00017	0.0633	lm.nb	NM_002163.2:1245
TNFSF4	2.12	0.519	1.1	3.13	4.34	2.15	8.78	0.000185	0.0633	lm.nb	NM_001297562.1:332
CXCR6	1.85	0.455	0.961	2.75	3.61	1.95	6.7	0.000192	0.0633	lm.nb	NM_006564.1:97
DUSP2	1.54	0.379	0.799	2.29	2.91	1.74	4.88	0.000199	0.0633	Wald	NM_004418.3:1235
IL2RG	1.77	0.44	0.91	2.64	3.42	1.88	6.22	0.00022	0.0655	lm.nb	NM_000206.1:595
CD69	1.83	0.458	0.938	2.73	3.57	1.92	6.64	0.000232	0.0655	lm.nb	NM_001781.2:88
KLRB1	1.89	0.475	0.958	2.82	3.7	1.94	7.07	0.000258	0.069	lm.nb	NM_002258.2:85
SOCS1	1.78	0.451	0.897	2.67	3.44	1.86	6.34	0.00028	0.0695	lm.nb	NM_003745.1:1022
TLR7	1.82	0.464	0.913	2.73	3.54	1.88	6.64	0.000306	0.0695	Wald	NM_016562.3:4120
APOE	1.6	0.409	0.796	2.4	3.03	1.74	5.28	0.000318	0.0695	lm.nb	NM_000041.2:96
LGALS9	1.59	0.407	0.789	2.38	3	1.73	5.22	0.000327	0.0695	lm.nb	NM_002308.3:1206
ARNT2	2.33	0.597	1.16	3.5	5.01	2.23	11.3	0.000328	0.0695	lm.nb	NM_014862.3:1133
HLA-DQA2	3.14	0.808	1.55	4.72	8.79	2.94	26.3	0.00035	0.0712	Wald	NM_020056.4:90
CCND2	1.67	0.436	0.819	2.53	3.19	1.76	5.77	0.00039	0.0763	lm.nb	NM_001759.2:5825
CD48	1.71	0.448	0.833	2.59	3.27	1.78	6.01	0.000414	0.0774	lm.nb	NM_001778.3:413
CD40LG	2.37	0.622	1.15	3.59	5.18	2.22	12.1	0.000431	0.0774	Wald	NM_000074.2:1225
CD8A	1.65	0.435	0.8	2.5	3.14	1.74	5.67	0.000441	0.0774	lm.nb	NM_001768.6:2029
TNFRSF11B	1.52	0.402	0.735	2.31	2.87	1.66	4.96	0.000463	0.0786	Wald	NM_002546.3:572
TRAT1	1.86	0.495	0.887	2.83	3.62	1.85	7.09	0.000507	0.0792	lm.nb	NM_016388.3:578
CD3E	1.62	0.431	0.773	2.46	3.07	1.71	5.52	0.000508	0.0792	lm.nb	NM_000733.3:233
KLRK1	1.79	0.479	0.847	2.73	3.45	1.8	6.61	0.000549	0.0792	lm.nb	NM_007360.3:522
CXCR4	1.61	0.431	0.761	2.45	3.04	1.69	5.46	0.000553	0.0792	lm.nb	NM_001008540.1:1060
ATF3	1.93	0.519	0.915	2.95	3.82	1.89	7.73	0.000557	0.0792	lm.nb	NM_001674.3:1487
PRKX	2.39	0.642	1.13	3.65	5.23	2.19	12.5	0.000577	0.0792	Wald	NM_005044.4:462
PVRIG	1.29	0.349	0.609	1.98	2.45	1.52	3.93	0.000587	0.0792	lm.nb	NM_024070.3:1390
SMAD5	1.48	0.399	0.696	2.26	2.79	1.62	4.79	0.000592	0.0792	lm.nb	NM_005903.5:5007
ZAP70	1.98	0.536	0.927	3.03	3.94	1.9	8.17	0.000617	0.0805	lm.nb	NM_001079.3:1175
LILRB4	1.45	0.399	0.665	2.23	2.72	1.59	4.68	0.000743	0.0849	lm.nb	NM_001278426.3:591
CD96	1.6	0.441	0.731	2.46	3.02	1.66	5.5	0.000765	0.0849	lm.nb	NM_005816.4:1355
IL34	1.48	0.409	0.674	2.28	2.78	1.6	4.85	0.000801	0.0849	Wald	NM_001172771.1:1404
PTGER4	1.17	0.326	0.535	1.81	2.26	1.45	3.51	0.000803	0.0849	lm.nb	NM_000958.2:975
CCR4	1.73	0.48	0.788	2.67	3.32	1.73	6.37	0.000805	0.0849	lm.nb	NM_005508.4:672
IL2RB	1.4	0.39	0.638	2.17	2.64	1.56	4.49	0.000815	0.0849	lm.nb	NM_000878.2:1980
TRAF1	1.53	0.425	0.694	2.36	2.88	1.62	5.13	0.000819	0.0849	lm.nb	NM_001190945.1:712
C5	1.71	0.476	0.777	2.64	3.27	1.71	6.25	0.000823	0.0849	lm.nb	NM_001317163.1:2212
IL21R	1.93	0.539	0.877	2.99	3.82	1.84	7.95	0.000833	0.0849	lm.nb	NM_021798.3:744
BTLA	2.19	0.609	0.994	3.38	4.56	1.99	10.4	0.000836	0.0849	Wald	NM_001085357.1:382
RELB	1.62	0.453	0.73	2.5	3.07	1.66	5.67	0.000874	0.0849	lm.nb	NM_006509.3:956
TIGIT	1.81	0.507	0.813	2.8	3.5	1.76	6.97	0.000899	0.0849	lm.nb	NM_173799.2:1968
GZMA	1.67	0.471	0.749	2.59	3.19	1.68	6.04	0.000927	0.0849	lm.nb	NM_006144.3:215
CCL22	2.07	0.582	0.926	3.21	4.19	1.9	9.25	0.000928	0.0849	lm.nb	NM_002990.3:797
NOTCH1	1.55	0.436	0.692	2.4	2.92	1.62	5.28	0.000936	0.0849	lm.nb	NM_017617.3:2999
DEPTOR	2.01	0.566	0.897	3.11	4.02	1.86	8.66	0.000942	0.0849	lm.nb	NM_001283012.1:1141
VCAM1	1.95	0.552	0.871	3.03	3.87	1.83	8.19	0.000963	0.0849	lm.nb	NM_001078.3:2535
CCL4	1.32	0.375	0.589	2.06	2.51	1.5	4.17	0.000986	0.0849	lm.nb	NM_002984.2:35
CD45RB	1.22	0.346	0.542	1.9	2.33	1.46	3.72	0.000994	0.0849	lm.nb	ENST00000367367.1:131
JAK2	1.47	0.416	0.65	2.28	2.76	1.57	4.86	0.00101	0.0849	lm.nb	NM_004972.2:455
IL10RA	1.31	0.371	0.579	2.03	2.47	1.49	4.1	0.00102	0.0849	lm.nb	NM_001558.2:150
TNFSF8	1.41	0.399	0.624	2.19	2.65	1.54	4.56	0.00103	0.0849	Wald	NM_001244.3:399
ADORA2A	1.36	0.388	0.603	2.12	2.57	1.52	4.36	0.00103	0.0849	lm.nb	NM_000675.5:951
JAK3	1.54	0.44	0.681	2.41	2.92	1.6	5.3	0.00106	0.0858	lm.nb	NM_000215.2:1715
C5AR1	1.7	0.487	0.748	2.66	3.25	1.68	6.3	0.00109	0.0869	lm.nb	NM_001736.3:546
HSD11B1	1.85	0.53	0.807	2.89	3.6	1.75	7.39	0.00114	0.0885	lm.nb	NM_181755.2:590
GZMK	1.77	0.509	0.774	2.77	3.42	1.71	6.82	0.00115	0.0885	lm.nb	NM_002104.2:634
BIRC3	1.93	0.555	0.839	3.01	3.8	1.79	8.08	0.00117	0.0888	lm.nb	NM_001165.4:6567
B2M	1.36	0.392	0.589	2.12	2.56	1.5	4.36	0.0012	0.09	lm.nb	NM_004048.2:573
CD2	1.43	0.416	0.617	2.25	2.7	1.53	4.75	0.00127	0.094	lm.nb	NM_001767.3:683
HLA-DPB1	1.37	0.401	0.586	2.16	2.59	1.5	4.47	0.00136	0.0972	lm.nb	NM_002121.5:987
CCL3/L1	1.42	0.414	0.604	2.23	2.67	1.52	4.68	0.00137	0.0972	lm.nb	NM_021006.5:411
FUT4	1.48	0.435	0.633	2.34	2.8	1.55	5.05	0.00137	0.0972	lm.nb	NM_002033.3:1151
ITGAL	1.41	0.414	0.599	2.22	2.66	1.51	4.67	0.00142	0.0989	lm.nb	NM_002209.2:3905
PTPRC	1.29	0.382	0.545	2.04	2.45	1.46	4.12	0.00151	0.104	lm.nb	NM_080921.3:99
CD5	1.73	0.518	0.719	2.75	3.33	1.65	6.72	0.00167	0.111	lm.nb	NM_001346456.1:1526
IL16	1.31	0.391	0.543	2.08	2.48	1.46	4.22	0.00167	0.111	lm.nb	NM_004513.4:1262
TNFRSF4	2.02	0.602	0.837	3.2	4.05	1.79	9.18	0.00169	0.111	Wald	NM_003327.3:981
LTB	1.75	0.525	0.724	2.78	3.37	1.65	6.87	0.00172	0.111	lm.nb	NM_002341.1:330
KIT	1.97	0.591	0.814	3.13	3.92	1.76	8.75	0.00173	0.111	lm.nb	NM_000222.2:802
WNT2	2.44	0.732	1	3.87	5.41	2	14.6	0.00181	0.114	Wald	NM_003391.2:2014
LCK	1.51	0.454	0.616	2.4	2.84	1.53	5.27	0.00183	0.114	lm.nb	NM_005356.4:1723
ESR1	1.79	0.539	0.73	2.84	3.45	1.66	7.17	0.00184	0.114	lm.nb	NM_000125.2:1595
CD45RA	1.99	0.601	0.814	3.17	3.98	1.76	9	0.00185	0.114	lm.nb	NM_002838.4:258
CD8B	1.61	0.489	0.656	2.57	3.06	1.58	5.95	0.00191	0.116	lm.nb	NM_172213.2:310
CCL8	1.69	0.513	0.686	2.7	3.23	1.61	6.49	0.00194	0.116	lm.nb	NM_005623.2:1012
SH2D1A	1.56	0.473	0.627	2.48	2.94	1.54	5.59	0.002	0.119	lm.nb	NM_001114937.2:418
CD3D	1.4	0.427	0.563	2.24	2.64	1.48	4.72	0.00206	0.119	lm.nb	NM_000732.4:127
CD40	1.29	0.394	0.518	2.06	2.45	1.43	4.18	0.00207	0.119	lm.nb	NM_001250.5:166
IL7R	1.43	0.437	0.572	2.28	2.69	1.49	4.87	0.00208	0.119	lm.nb	NM_002185.3:1355
HDC	1.47	0.452	0.589	2.36	2.78	1.5	5.13	0.00213	0.119	lm.nb	NM_002112.3:1646
ZEB2	1.21	0.372	0.485	1.94	2.32	1.4	3.84	0.00213	0.119	lm.nb	NM_001171653.1:1879
CSF2RB	1.39	0.427	0.554	2.23	2.62	1.47	4.69	0.00218	0.12	lm.nb	NM_000395.2:1547
NFKB2	1.22	0.378	0.479	1.96	2.33	1.39	3.9	0.00237	0.13	lm.nb	NM_001077494.3:1986
FOXP3	1.69	0.525	0.661	2.72	3.23	1.58	6.59	0.00242	0.13	lm.nb	NM_014009.3:1230
CD6	1.58	0.492	0.618	2.55	2.99	1.54	5.84	0.00243	0.13	lm.nb	NM_001254751.1:1722
APC	1.1	0.345	0.428	1.78	2.15	1.35	3.43	0.00254	0.134	lm.nb	NM_001127510.2:462
CD74	1.3	0.407	0.505	2.1	2.47	1.42	4.29	0.00255	0.134	lm.nb	NM_001025159.2:1161
PIK3R5	1.1	0.346	0.427	1.78	2.15	1.34	3.44	0.00259	0.135	lm.nb	NM_014308.3:3275
CXCL16	1.07	0.338	0.408	1.73	2.1	1.33	3.33	0.00281	0.144	lm.nb	NM_001100812.1:743
NLRC5	1.16	0.366	0.439	1.87	2.23	1.36	3.66	0.00284	0.144	lm.nb	NM_032206.4:3668
HLA-DPA1	1.3	0.411	0.493	2.1	2.46	1.41	4.3	0.00285	0.144	lm.nb	NM_033554.2:857
CCR5	1.42	0.451	0.537	2.31	2.68	1.45	4.94	0.00293	0.146	lm.nb	NM_000579.3:366
ANGPT1	1.76	0.561	0.663	2.86	3.39	1.58	7.28	0.003	0.148	lm.nb	NM_001199859.1:3620
CTLA4	1.46	0.467	0.549	2.38	2.76	1.46	5.2	0.00304	0.149	lm.nb	NM_001037631.2:392
TPSAB1/B2	1.84	0.59	0.687	3	3.59	1.61	8	0.00316	0.15	lm.nb	NM_003294.3:556
FPR3	1.13	0.361	0.419	1.83	2.18	1.34	3.56	0.00317	0.15	lm.nb	NM_002030.4:733
P2RY13	1.29	0.413	0.48	2.1	2.44	1.39	4.28	0.00317	0.15	lm.nb	NM_023914.2:2350
FCAR	1.3	0.417	0.486	2.12	2.47	1.4	4.35	0.00317	0.15	Wald	NM_133278.2:750
HLA-DRA	1.22	0.391	0.451	1.98	2.33	1.37	3.96	0.00325	0.151	lm.nb	NM_019111.3:335
WNT10A	1.55	0.5	0.571	2.53	2.93	1.49	5.79	0.00335	0.151	lm.nb	NM_025216.2:1781
CXCL12	1.85	0.597	0.681	3.02	3.61	1.6	8.12	0.00336	0.151	lm.nb	NM_199168.3:72
FGFR1	1.53	0.492	0.561	2.49	2.88	1.48	5.62	0.00337	0.151	lm.nb	NM_001174064.1:1756
GPR160	1.56	0.502	0.572	2.54	2.94	1.49	5.82	0.00339	0.151	lm.nb	NM_014373.1:760
IL18R1	1.21	0.391	0.443	1.98	2.31	1.36	3.93	0.00342	0.151	lm.nb	NM_001282399.1:683
A2M	1.61	0.52	0.588	2.63	3.05	1.5	6.17	0.00344	0.151	lm.nb	NM_000014.4:1685
MAGEB2	-2.46	0.796	-4.02	-0.901	0.182	0.0616	0.535	0.00348	0.151	Wald	NM_002364.4:1026
CCL2	1.24	0.401	0.451	2.02	2.36	1.37	4.06	0.0035	0.151	lm.nb	NM_002982.3:303
CD3G	1.54	0.498	0.561	2.51	2.9	1.47	5.71	0.0035	0.151	lm.nb	NM_000073.2:404
FCGR1A	1.18	0.384	0.428	1.93	2.27	1.35	3.82	0.0036	0.153	lm.nb	NM_000566.3:561
TNFRSF11A	1.28	0.415	0.462	2.09	2.42	1.38	4.25	0.00362	0.153	lm.nb	NM_001270949.1:1940
HLA-DMB	1.26	0.412	0.451	2.07	2.39	1.37	4.19	0.00383	0.161	lm.nb	NM_002118.3:20
ROCK1	1.14	0.374	0.403	1.87	2.2	1.32	3.65	0.004	0.165	lm.nb	NM_005406.2:3796
TNFSF12	1.16	0.383	0.411	1.91	2.24	1.33	3.76	0.00405	0.165	lm.nb	NM_003809.2:339
CD27	1.55	0.51	0.547	2.55	2.92	1.46	5.84	0.00406	0.165	lm.nb	NM_001242.4:326
SFRP1	1.09	0.36	0.388	1.8	2.14	1.31	3.48	0.00406	0.165	Wald	NM_003012.3:1320
ITGA4	1.08	0.358	0.38	1.78	2.12	1.3	3.44	0.00417	0.168	lm.nb	NM_000885.5:1019
NKG7	1.31	0.435	0.457	2.16	2.48	1.37	4.47	0.0043	0.172	lm.nb	NM_005601.3:633
FAM124B	1.47	0.487	0.513	2.42	2.77	1.43	5.36	0.00434	0.172	Wald	NM_001122779.1:1620
VSIR	1.04	0.346	0.362	1.72	2.06	1.29	3.29	0.00436	0.172	lm.nb	NM_022153.1:185
PIK3CG	1.25	0.418	0.435	2.07	2.38	1.35	4.2	0.00441	0.172	lm.nb	NM_001282426.1:1805
CD45RO	1.18	0.393	0.406	1.95	2.26	1.32	3.86	0.00454	0.176	lm.nb	NM_080921.3:258
TLR8	0.974	0.326	0.335	1.61	1.96	1.26	3.06	0.0046	0.177	lm.nb	NM_138636.4:2210
SPIB	1.19	0.399	0.408	1.97	2.28	1.33	3.93	0.00469	0.179	Wald	NM_003121.3:1029
HMGB1	1.17	0.395	0.401	1.95	2.26	1.32	3.86	0.00473	0.179	lm.nb	NM_002128.5:3400
DDB2	1.17	0.393	0.397	1.94	2.25	1.32	3.83	0.00481	0.179	lm.nb	NM_000107.2:1556
STAT3	1.02	0.344	0.347	1.69	2.03	1.27	3.24	0.00483	0.179	lm.nb	NM_003150.3:2936
IRF5	1.06	0.357	0.359	1.76	2.08	1.28	3.38	0.00485	0.179	lm.nb	NM_002200.3:1845
HDAC5	1.04	0.351	0.353	1.73	2.06	1.28	3.32	0.00487	0.179	lm.nb	NM_001015053.1:2169
IDO1	1.57	0.529	0.53	2.6	2.96	1.44	6.08	0.00493	0.179	lm.nb	NM_002164.5:52
TNFSF13B	1.22	0.412	0.412	2.03	2.33	1.33	4.08	0.00494	0.179	lm.nb	NM_001145645.2:142
CD4	1.16	0.393	0.391	1.93	2.24	1.31	3.81	0.005	0.179	lm.nb	NM_000616.4:1524
ICOS	1.49	0.503	0.502	2.47	2.8	1.42	5.55	0.00502	0.179	Wald	NM_012092.3:591
FYN	1.07	0.363	0.361	1.78	2.1	1.28	3.44	0.00502	0.179	lm.nb	NM_002037.5:2125
EOMES	1.55	0.528	0.519	2.59	2.94	1.43	6.02	0.00521	0.184	Wald	NM_001278182.1:1522
TBX21	1.43	0.487	0.477	2.38	2.7	1.39	5.22	0.00528	0.185	Wald	NM_013351.1:1380
IRF2	0.957	0.326	0.317	1.6	1.94	1.25	3.02	0.00532	0.185	lm.nb	NM_002199.3:1624
FBP1	1.48	0.506	0.484	2.47	2.78	1.4	5.53	0.00555	0.191	lm.nb	NM_001127628.1:488
ICOSLG	1.19	0.409	0.392	2	2.29	1.31	3.99	0.00555	0.191	lm.nb	NM_015259.4:1190
PPARGC1B	1.23	0.424	0.4	2.06	2.35	1.32	4.18	0.00575	0.195	lm.nb	NM_001172699.1:1010
HLA-DOB	1.6	0.551	0.52	2.68	3.03	1.43	6.41	0.00576	0.195	lm.nb	NM_002120.3:124
NFATC2	1.17	0.404	0.374	1.96	2.24	1.3	3.89	0.00605	0.204	lm.nb	NM_173091.2:1840
CD84	1.11	0.386	0.354	1.87	2.16	1.28	3.65	0.00617	0.207	lm.nb	NM_001184879.1:1015
TLR3	1.31	0.458	0.416	2.21	2.48	1.33	4.63	0.00633	0.21	lm.nb	NM_003265.2:37
TNFAIP6	1.58	0.554	0.498	2.67	3	1.41	6.36	0.00647	0.213	lm.nb	NM_007115.3:165
TNFRSF9	1.47	0.514	0.462	2.48	2.77	1.38	5.57	0.00649	0.213	lm.nb	NM_001561.5:567
TNF	1.41	0.495	0.443	2.38	2.66	1.36	5.22	0.00653	0.213	lm.nb	NM_000594.3:1366
CD1C	1.84	0.647	0.571	3.11	3.58	1.49	8.62	0.00683	0.22	Wald	NM_001765.2:564
TNFRSF14	1.1	0.389	0.341	1.87	2.15	1.27	3.64	0.00689	0.22	lm.nb	NM_003820.3:503
IKBKB	1.11	0.393	0.343	1.88	2.16	1.27	3.69	0.00693	0.22	lm.nb	NM_001190720.2:1891
ADGRE1	1.77	0.624	0.547	2.99	3.41	1.46	7.97	0.00695	0.22	Wald	NM_001256252.1:1130
ITGB2	1.07	0.378	0.33	1.81	2.1	1.26	3.51	0.00696	0.22	lm.nb	NM_000211.3:1412
NFKBIE	0.961	0.341	0.293	1.63	1.95	1.23	3.09	0.00716	0.224	lm.nb	NM_004556.2:876
IRF1	1.01	0.357	0.307	1.71	2.01	1.24	3.27	0.00718	0.224	lm.nb	NM_002198.2:557
MAML2	1.05	0.375	0.317	1.79	2.07	1.25	3.45	0.00745	0.231	lm.nb	NM_032427.1:4125
SELL	1.3	0.464	0.389	2.21	2.46	1.31	4.62	0.00758	0.233	lm.nb	NM_000655.4:1872
BBC3	1.06	0.378	0.317	1.8	2.08	1.25	3.48	0.0076	0.233	lm.nb	NM_014417.4:1310
DUSP1	1.4	0.504	0.417	2.39	2.65	1.34	5.25	0.00781	0.238	lm.nb	NM_004417.3:1428
TYMP	0.865	0.311	0.256	1.47	1.82	1.19	2.78	0.00792	0.24	lm.nb	NM_001113755.2:645
CTSS	1.07	0.384	0.313	1.82	2.09	1.24	3.53	0.00807	0.24	lm.nb	NM_004079.3:685
CTSW	1.37	0.492	0.401	2.33	2.58	1.32	5.03	0.0081	0.24	lm.nb	NM_001335.3:1075
SLAMF7	1.34	0.485	0.393	2.29	2.54	1.31	4.9	0.00818	0.24	lm.nb	NM_021181.3:215
GZMH	1.47	0.53	0.427	2.5	2.76	1.34	5.67	0.00827	0.24	lm.nb	NM_033423.3:705
MFNG	1.01	0.365	0.294	1.72	2.01	1.23	3.3	0.00827	0.24	lm.nb	NM_002405.3:1768
APOL6	1.05	0.379	0.305	1.79	2.07	1.24	3.46	0.00828	0.24	lm.nb	NM_030641.3:289
TNFAIP3	1.29	0.466	0.375	2.2	2.44	1.3	4.6	0.0083	0.24	lm.nb	NM_001270508.1:3240
ITGAX	1.06	0.385	0.31	1.82	2.09	1.24	3.53	0.00831	0.24	lm.nb	NM_000887.4:561
GIMAP4	1.09	0.394	0.315	1.86	2.12	1.24	3.63	0.00842	0.242	lm.nb	NM_018326.2:315
PRKACB	0.985	0.359	0.281	1.69	1.98	1.22	3.22	0.00876	0.25	lm.nb	NM_182948.2:805
CCL7	2.27	0.829	0.643	3.89	4.82	1.56	14.9	0.00895	0.254	loglinear	NM_006273.3:588
NOTCH2	0.96	0.351	0.271	1.65	1.94	1.21	3.13	0.00901	0.255	lm.nb	NM_024408.3:2842
IFIH1	1.07	0.391	0.3	1.83	2.1	1.23	3.56	0.00912	0.256	lm.nb	NM_022168.3:3250
KAT2B	0.91	0.334	0.255	1.56	1.88	1.19	2.96	0.00922	0.258	lm.nb	NM_003884.4:1180
MS4A2	1.81	0.665	0.502	3.11	3.5	1.42	8.63	0.0095	0.264	Wald	NM_000139.3:126
LY9	1.52	0.56	0.42	2.62	2.86	1.34	6.13	0.00958	0.264	lm.nb	NM_001033667.2:339
HLA-F	1.1	0.405	0.302	1.89	2.14	1.23	3.71	0.00963	0.264	lm.nb	NM_001098479.1:285
TNFRSF25	0.974	0.36	0.269	1.68	1.96	1.2	3.2	0.00966	0.264	lm.nb	NM_148970.1:151
CD86	1.14	0.422	0.313	1.97	2.2	1.24	3.91	0.00979	0.266	lm.nb	NM_001206924.1:1685
CES3	1.95	0.721	0.533	3.36	3.85	1.45	10.3	0.0099	0.266	Wald	NM_001185176.1:916
GZMM	1.36	0.503	0.371	2.34	2.56	1.29	5.07	0.00993	0.266	Wald	NM_005317.2:669
CLECL1	1.4	0.519	0.381	2.42	2.64	1.3	5.34	0.00995	0.266	lm.nb	NM_172004.3:357
CXCL11	2.45	0.911	0.664	4.24	5.46	1.58	18.8	0.0101	0.269	loglinear	NM_005409.4:333
GPSM3	1.03	0.383	0.278	1.78	2.04	1.21	3.43	0.0102	0.269	lm.nb	NM_001276501.1:915
TP53	1.03	0.384	0.278	1.79	2.04	1.21	3.45	0.0102	0.269	lm.nb	NM_000546.2:1330
CD28	1.27	0.472	0.341	2.19	2.41	1.27	4.57	0.0103	0.27	lm.nb	NM_001243077.1:438
ITGAE	0.813	0.303	0.218	1.41	1.76	1.16	2.65	0.0104	0.27	lm.nb	NM_002208.4:3647
HLA-DRB1	1.12	0.417	0.299	1.93	2.17	1.23	3.82	0.0104	0.27	lm.nb	NM_002124.3:1016
STAT4	1.04	0.387	0.277	1.8	2.05	1.21	3.47	0.0105	0.27	lm.nb	NM_001243835.1:808
OLR1	1.49	0.559	0.397	2.59	2.81	1.32	6.01	0.0106	0.272	lm.nb	NM_002543.3:254
UBA7	1.07	0.401	0.283	1.86	2.1	1.22	3.62	0.0107	0.273	lm.nb	NM_003335.2:580
IFI35	1.02	0.383	0.265	1.77	2.02	1.2	3.4	0.0111	0.28	lm.nb	NM_005533.4:729
CX3CR1	1.24	0.469	0.325	2.16	2.37	1.25	4.48	0.0111	0.28	lm.nb	NM_001171171.1:2625
IL6R	1.04	0.391	0.269	1.8	2.05	1.21	3.48	0.0112	0.28	lm.nb	NM_000565.3:846
LAIR1	0.997	0.377	0.259	1.74	2	1.2	3.33	0.0112	0.28	lm.nb	NM_001289023.2:864
SGK1	1.12	0.428	0.286	1.96	2.18	1.22	3.9	0.0118	0.292	lm.nb	NM_005627.3:1621
HLA-B	1.04	0.394	0.263	1.81	2.05	1.2	3.51	0.0118	0.292	lm.nb	NM_005514.6:1247
CSF1	1.08	0.415	0.272	1.9	2.12	1.21	3.73	0.0122	0.3	lm.nb	NM_000757.5:251
EGR1	1.28	0.488	0.318	2.23	2.42	1.25	4.7	0.0123	0.301	lm.nb	NM_001964.2:2034
BRD3	0.908	0.348	0.225	1.59	1.88	1.17	3.01	0.0124	0.304	lm.nb	NM_007371.3:2621
NRAS	0.869	0.334	0.215	1.52	1.83	1.16	2.88	0.0125	0.304	lm.nb	NM_002524.4:2168
TNFRSF1B	1.06	0.408	0.262	1.86	2.09	1.2	3.63	0.0126	0.304	lm.nb	NM_001066.2:596
LY96	0.862	0.333	0.21	1.52	1.82	1.16	2.86	0.013	0.313	lm.nb	NM_001195797.1:135
TLR2	0.882	0.341	0.213	1.55	1.84	1.16	2.93	0.0131	0.315	lm.nb	NM_001318787.1:484
CD80	1.12	0.435	0.27	1.98	2.18	1.21	3.93	0.0133	0.317	lm.nb	NM_005191.3:674
IFNGR1	0.929	0.361	0.223	1.64	1.9	1.17	3.11	0.0134	0.318	lm.nb	NM_000416.2:1025
CD247	1.31	0.513	0.309	2.32	2.49	1.24	4.99	0.0139	0.325	lm.nb	NM_198053.2:329
SIGLEC5	1.17	0.458	0.277	2.07	2.26	1.21	4.2	0.0139	0.325	Wald	NM_003830.3:2082
IFNGR2	0.941	0.367	0.221	1.66	1.92	1.17	3.16	0.0139	0.325	lm.nb	NM_005534.3:1963
IL32	1.07	0.417	0.251	1.89	2.1	1.19	3.7	0.0139	0.325	lm.nb	NM_004221.4:358
MAPK10	0.836	0.327	0.196	1.48	1.79	1.15	2.78	0.0141	0.327	Wald	NM_001318067.1:2280
TLR5	0.962	0.377	0.224	1.7	1.95	1.17	3.25	0.0142	0.328	lm.nb	NM_003268.5:2570
CPA3	1.54	0.604	0.357	2.72	2.91	1.28	6.61	0.0143	0.329	lm.nb	NM_001870.2:768
RPL23	0.927	0.364	0.214	1.64	1.9	1.16	3.12	0.0144	0.329	lm.nb	NM_000978.3:100
SYK	1.03	0.403	0.237	1.82	2.04	1.18	3.52	0.0144	0.329	lm.nb	NM_003177.5:808
ICAM3	0.909	0.357	0.209	1.61	1.88	1.16	3.05	0.0145	0.329	lm.nb	NM_002162.3:1225
NFAM1	1.04	0.407	0.237	1.83	2.05	1.18	3.56	0.0146	0.33	lm.nb	NM_145912.5:5290
MYD88	0.878	0.346	0.2	1.56	1.84	1.15	2.94	0.0147	0.331	lm.nb	NM_002468.3:2145
HLA-DMA	1.05	0.414	0.239	1.86	2.07	1.18	3.63	0.0148	0.333	lm.nb	NM_006120.3:396
C7	3.25	1.28	0.736	5.76	9.5	1.67	54.2	0.0149	0.333	loglinear	NM_000587.2:1488
MAP3K5	0.899	0.355	0.203	1.6	1.86	1.15	3.02	0.015	0.333	lm.nb	NM_005923.3:3371
PTEN	0.994	0.393	0.224	1.76	1.99	1.17	3.4	0.0151	0.333	lm.nb	NM_000314.6:6696
CMKLR1	1.03	0.406	0.229	1.82	2.04	1.17	3.53	0.0153	0.336	lm.nb	NM_004072.2:762
CASP1	0.9	0.357	0.201	1.6	1.87	1.15	3.03	0.0153	0.336	lm.nb	NM_001223.4:1050
FGF18	1.57	0.624	0.349	2.79	2.97	1.27	6.94	0.0156	0.34	Wald	NM_003862.2:1030
TREM2	0.945	0.378	0.204	1.69	1.92	1.15	3.22	0.0163	0.354	lm.nb	NM_018965.3:848
RSAD2	1.1	0.442	0.237	1.97	2.15	1.18	3.92	0.0164	0.354	lm.nb	NM_080657.4:1057
CD79B	1.61	0.643	0.345	2.87	3.04	1.27	7.3	0.0164	0.354	Wald	NM_001039933.1:884
FAS	0.982	0.394	0.21	1.75	1.98	1.16	3.37	0.0165	0.354	lm.nb	NM_000043.3:90
TLR9	1.38	0.553	0.291	2.46	2.59	1.22	5.5	0.0169	0.36	Wald	NM_017442.2:985
MGMT	0.941	0.38	0.197	1.68	1.92	1.15	3.21	0.0171	0.364	lm.nb	NM_002412.3:323
GIMAP6	0.923	0.372	0.192	1.65	1.9	1.14	3.14	0.0172	0.364	lm.nb	NR_024115.1:2175
IFNAR1	0.732	0.296	0.152	1.31	1.66	1.11	2.48	0.0174	0.367	lm.nb	NM_000629.2:461
PECAM1	1.09	0.443	0.226	1.96	2.13	1.17	3.89	0.0174	0.367	lm.nb	NM_000442.4:2492
HELLS	1.06	0.432	0.218	1.91	2.09	1.16	3.76	0.0177	0.37	lm.nb	NM_001289067.1:191
IFITM2	0.843	0.342	0.172	1.51	1.79	1.13	2.86	0.0178	0.37	lm.nb	NM_006435.2:390
GLUL	0.766	0.311	0.156	1.38	1.7	1.11	2.6	0.0178	0.37	lm.nb	NM_002065.6:1485
CHUK	0.95	0.386	0.192	1.71	1.93	1.14	3.26	0.018	0.372	lm.nb	NM_001278.4:3263
SLC7A5	-0.911	0.371	-1.64	-0.183	0.532	0.321	0.881	0.0181	0.374	lm.nb	NM_003486.6:2011
MARCO	1.96	0.804	0.385	3.54	3.89	1.31	11.6	0.0188	0.385	loglinear	NM_006770.3:1435
CSF1R	0.983	0.403	0.193	1.77	1.98	1.14	3.42	0.0189	0.385	lm.nb	NM_005211.3:958
CD7	1.08	0.442	0.209	1.94	2.11	1.16	3.85	0.0191	0.388	lm.nb	NM_006137.6:440
TNFSF10	0.943	0.387	0.183	1.7	1.92	1.14	3.25	0.0191	0.388	lm.nb	NM_003810.3:155
HLA-DOA	1.12	0.462	0.217	2.03	2.18	1.16	4.07	0.0192	0.388	lm.nb	NM_002119.3:3075
TMEM140	0.865	0.357	0.166	1.56	1.82	1.12	2.96	0.0194	0.39	lm.nb	NM_018295.3:377
IFNG	1.51	0.621	0.289	2.72	2.84	1.22	6.61	0.0196	0.393	Wald	NM_000619.2:450
CD58	0.887	0.367	0.167	1.61	1.85	1.12	3.05	0.0199	0.398	lm.nb	NM_001144822.1:42
KLRD1	1.13	0.47	0.213	2.05	2.19	1.16	4.15	0.02	0.398	lm.nb	NM_002262.3:393
TLR4	0.865	0.359	0.161	1.57	1.82	1.12	2.97	0.0202	0.4	lm.nb	NR_024168.1:2575
CD19	2	0.832	0.369	3.63	4	1.29	12.4	0.0205	0.404	loglinear	NM_001770.4:1770
SAMSN1	0.887	0.371	0.16	1.61	1.85	1.12	3.06	0.0211	0.415	lm.nb	NM_001256370.1:1094
PSMB10	0.88	0.369	0.158	1.6	1.84	1.12	3.04	0.0213	0.418	lm.nb	NM_002801.3:249
GPC4	1.3	0.546	0.227	2.37	2.46	1.17	5.16	0.0219	0.428	lm.nb	NM_001448.2:820
ARID1A	0.781	0.33	0.134	1.43	1.72	1.1	2.69	0.0224	0.435	lm.nb	NM_006015.4:1670
STC1	-1.25	0.529	-2.29	-0.213	0.421	0.205	0.863	0.0227	0.438	lm.nb	NM_003155.2:2172
CD38	1.18	0.5	0.198	2.16	2.26	1.15	4.46	0.023	0.443	lm.nb	NM_001775.2:280
ICAM1	1.09	0.465	0.182	2	2.13	1.13	4.01	0.0232	0.445	lm.nb	NM_000201.2:2253
MS4A1	1.75	0.747	0.29	3.22	3.37	1.22	9.31	0.0234	0.448	loglinear	NM_021950.3:161
RUNX3	1.02	0.433	0.167	1.87	2.02	1.12	3.65	0.0235	0.448	lm.nb	NM_001031680.2:3786
CD47	0.917	0.392	0.149	1.69	1.89	1.11	3.22	0.0238	0.452	lm.nb	NM_001777.3:901
LAG3	1.19	0.515	0.185	2.2	2.29	1.14	4.61	0.0251	0.475	lm.nb	NM_002286.5:1736
TCL1A	2.11	0.91	0.323	3.89	4.3	1.25	14.8	0.0255	0.48	Wald	NM_001098725.1:370
PRF1	1.03	0.445	0.156	1.9	2.04	1.11	3.73	0.0256	0.48	lm.nb	NM_001083116.1:631
NOD2	0.802	0.348	0.121	1.48	1.74	1.09	2.8	0.0258	0.482	lm.nb	NM_022162.1:4080
BMP2	1.34	0.581	0.199	2.47	2.53	1.15	5.56	0.0261	0.486	lm.nb	NM_001200.3:1193
ENTPD1	0.999	0.434	0.148	1.85	2	1.11	3.61	0.0262	0.486	lm.nb	NM_001098175.1:1418
INHBA	1.27	0.56	0.176	2.37	2.42	1.13	5.18	0.0279	0.515	lm.nb	NM_002192.2:1914
TLR1	0.894	0.393	0.123	1.66	1.86	1.09	3.17	0.0279	0.515	lm.nb	NM_003263.3:696
HDAC4	0.731	0.322	0.1	1.36	1.66	1.07	2.57	0.0281	0.516	lm.nb	NM_006037.3:3742
CYBB	0.938	0.413	0.128	1.75	1.92	1.09	3.36	0.0282	0.516	lm.nb	NM_000397.3:1034
GBP4	1.03	0.456	0.14	1.93	2.05	1.1	3.81	0.0283	0.516	lm.nb	NM_052941.4:1761
ROBO4	1.26	0.555	0.17	2.35	2.39	1.13	5.09	0.0284	0.516	lm.nb	NM_019055.5:3080
TNKS	0.823	0.364	0.11	1.54	1.77	1.08	2.9	0.0286	0.518	lm.nb	NM_003747.2:1948
IFI16	0.709	0.314	0.093	1.32	1.63	1.07	2.5	0.0291	0.525	lm.nb	NM_001206567.1:2351
RPTOR	0.795	0.353	0.103	1.49	1.74	1.07	2.8	0.0294	0.529	lm.nb	NM_001163034.1:3139
SIRPA	0.763	0.34	0.096	1.43	1.7	1.07	2.7	0.0301	0.539	lm.nb	NM_001040023.1:3355
FCRL2	1.9	0.853	0.23	3.57	3.74	1.17	11.9	0.0309	0.552	loglinear	NM_001159488.1:132
OLFML2B	1.02	0.458	0.122	1.92	2.03	1.09	3.78	0.0311	0.553	lm.nb	NM_015441.1:2920
RBL2	0.774	0.348	0.0924	1.46	1.71	1.07	2.74	0.0312	0.553	lm.nb	NM_001323611.1:1085
LYZ	1.03	0.466	0.122	1.95	2.05	1.09	3.86	0.0315	0.557	lm.nb	NM_000239.2:381
HAVCR2	0.897	0.404	0.104	1.69	1.86	1.07	3.22	0.0318	0.56	lm.nb	NM_032782.3:955
C1QA	0.87	0.393	0.0988	1.64	1.83	1.07	3.12	0.0323	0.566	lm.nb	NM_015991.3:636
ERBB2	0.919	0.419	0.0988	1.74	1.89	1.07	3.34	0.0334	0.584	lm.nb	NM_004448.2:2405
MMRN2	1.13	0.515	0.121	2.14	2.19	1.09	4.41	0.0335	0.584	lm.nb	NM_024756.2:3040
CLEC14A	1.21	0.553	0.126	2.29	2.31	1.09	4.91	0.034	0.591	lm.nb	NM_175060.1:1930
PDCD1LG2	0.988	0.452	0.102	1.88	1.98	1.07	3.67	0.0343	0.593	lm.nb	NM_025239.3:235
THY1	1.25	0.574	0.127	2.38	2.38	1.09	5.19	0.0346	0.597	lm.nb	NM_006288.3:420
TMEM173	0.755	0.347	0.075	1.43	1.69	1.05	2.7	0.0349	0.599	lm.nb	NM_198282.1:725
BNIP3	0.905	0.416	0.0898	1.72	1.87	1.06	3.29	0.035	0.599	lm.nb	NM_004052.3:116
IRF3	0.807	0.372	0.0785	1.54	1.75	1.06	2.9	0.0353	0.604	lm.nb	NM_001197122.1:607
RAD51C	0.835	0.385	0.0806	1.59	1.78	1.06	3.01	0.0355	0.604	lm.nb	NM_058216.2:15
FCGR2B	1.02	0.471	0.0921	1.94	2.02	1.07	3.84	0.0366	0.621	lm.nb	NM_001002273.1:870
ICAM5	1.61	0.753	0.14	3.09	3.06	1.1	8.51	0.0375	0.633	loglinear	NM_003259.3:718
DTX3L	0.736	0.344	0.0624	1.41	1.67	1.04	2.66	0.0378	0.637	lm.nb	NM_138287.3:1543
IFIT1	1.02	0.479	0.0807	1.96	2.03	1.06	3.89	0.0389	0.653	lm.nb	NM_001270930.1:1675
CXCL9	1.22	0.575	0.0962	2.35	2.33	1.07	5.1	0.039	0.653	lm.nb	NM_002416.2:2012
CLEC7A	0.865	0.409	0.0638	1.67	1.82	1.05	3.17	0.04	0.667	lm.nb	NM_197954.2:55
RPL7A	0.725	0.343	0.0529	1.4	1.65	1.04	2.64	0.0402	0.667	lm.nb	NM_000972.2:657
PIK3CD	0.747	0.353	0.0544	1.44	1.68	1.04	2.71	0.0402	0.667	lm.nb	NM_001350234.1:664
PDCD1	0.981	0.468	0.0625	1.9	1.97	1.04	3.73	0.0422	0.696	Wald	NM_005018.1:175
EGFR	0.754	0.361	0.0461	1.46	1.69	1.03	2.76	0.0427	0.696	lm.nb	NM_005228.3:2760
LAMC2	-1.1	0.528	-2.14	-0.0674	0.466	0.227	0.954	0.0427	0.696	lm.nb	NM_005562.2:1027
FZD8	0.935	0.448	0.0571	1.81	1.91	1.04	3.51	0.0427	0.696	lm.nb	NM_031866.1:890
HK2	0.878	0.421	0.0531	1.7	1.84	1.04	3.26	0.0428	0.696	lm.nb	NM_000189.4:2883
HDAC3	0.631	0.303	0.038	1.22	1.55	1.03	2.34	0.0428	0.696	lm.nb	NM_003883.3:1464
CD79A	1.63	0.782	0.0967	3.16	3.09	1.07	8.94	0.043	0.697	loglinear	NM_001783.3:618
BNIP3L	0.701	0.337	0.041	1.36	1.63	1.03	2.57	0.0432	0.698	lm.nb	NM_001330491.1:2559
GBP2	0.811	0.39	0.0462	1.57	1.75	1.03	2.98	0.0435	0.7	lm.nb	NM_004120.4:1744
ITGA1	1.01	0.487	0.0574	1.97	2.02	1.04	3.91	0.0436	0.7	lm.nb	NM_181501.1:502
WNT5A	1.18	0.568	0.066	2.29	2.27	1.05	4.9	0.0438	0.7	lm.nb	NM_003392.3:987
TNFSF18	1.86	0.897	0.102	3.62	3.63	1.07	12.3	0.0439	0.701	loglinear	NM_005092.3:350
TWIST1	1.28	0.621	0.0625	2.5	2.43	1.04	5.64	0.0454	0.722	Wald	NM_000474.3:293
BAD	0.772	0.378	0.0305	1.51	1.71	1.02	2.85	0.0473	0.749	lm.nb	NM_004322.3:963
ATM	0.732	0.359	0.028	1.44	1.66	1.02	2.7	0.0476	0.749	lm.nb	NM_000051.3:393
AKT1	0.709	0.348	0.0269	1.39	1.63	1.02	2.62	0.0477	0.749	lm.nb	NM_005163.2:2207
CST2	1.68	0.825	0.0646	3.3	3.21	1.05	9.84	0.0477	0.749	Wald	NM_001322.2:201
HLA-DQA1	3.39	1.67	0.122	6.65	10.5	1.09	101	0.0481	0.753	loglinear	NM_002122.3:258
HCK	0.733	0.361	0.0253	1.44	1.66	1.02	2.72	0.0484	0.756	lm.nb	NM_001172129.1:325
FCGRT	0.699	0.345	0.0224	1.38	1.62	1.02	2.6	0.049	0.76	lm.nb	NM_004107.4:1260
HK1	0.631	0.312	0.0201	1.24	1.55	1.01	2.36	0.049	0.76	lm.nb	NM_000188.2:3355
IL2RA	0.793	0.392	0.0248	1.56	1.73	1.02	2.95	0.0492	0.76	lm.nb	NM_000417.2:1222
BID	0.649	0.321	0.0195	1.28	1.57	1.01	2.42	0.0494	0.762	lm.nb	NM_001196.3:1604
LILRB2	0.85	0.423	0.0215	1.68	1.8	1.02	3.2	0.0505	0.776	lm.nb	NM_001278405.1:256
LAMA1	1.79	0.892	0.0415	3.54	3.46	1.03	11.6	0.0511	0.783	Wald	NM_005559.3:9002
CXCL10	1.03	0.515	0.0219	2.04	2.05	1.02	4.12	0.0514	0.786	lm.nb	NM_001565.3:122
NF1	0.694	0.348	0.012	1.38	1.62	1.01	2.59	0.0523	0.797	lm.nb	NM_000267.3:1260
PGPEP1	0.814	0.409	0.0119	1.62	1.76	1.01	3.07	0.0529	0.803	lm.nb	NM_001300927.1:6607
TBXAS1	0.731	0.368	0.0103	1.45	1.66	1.01	2.74	0.053	0.803	lm.nb	NM_001061.4:709
JAK1	0.657	0.333	0.00511	1.31	1.58	1	2.48	0.0545	0.823	lm.nb	NM_002227.1:285
C1QB	0.742	0.377	0.00372	1.48	1.67	1	2.79	0.0552	0.83	lm.nb	NM_000491.3:816
CD244	1.09	0.555	0.000739	2.18	2.13	1	4.52	0.0563	0.846	Wald	NM_001166663.1:1037
CD68	0.723	0.369	-0.000761	1.45	1.65	0.999	2.73	0.0566	0.847	lm.nb	NM_001251.2:1140
MYCT1	0.958	0.49	-0.00212	1.92	1.94	0.999	3.78	0.057	0.851	Wald	NM_025107.2:159
MFGE8	0.766	0.392	-0.00304	1.53	1.7	0.998	2.9	0.0573	0.852	lm.nb	NM_001114614.1:328
ZEB1	0.76	0.39	-0.00392	1.52	1.69	0.997	2.87	0.0576	0.854	lm.nb	NM_001128128.2:2292
CCL19	2.11	1.08	-0.0169	4.23	4.31	0.988	18.8	0.0583	0.862	loglinear	NM_006274.2:133
CASP8	0.629	0.324	-0.00598	1.26	1.55	0.996	2.4	0.0586	0.864	lm.nb	NM_001228.4:762
IRF4	1.1	0.568	-0.0125	2.21	2.14	0.991	4.64	0.0591	0.868	lm.nb	NM_002460.1:325
ICAM2	0.816	0.423	-0.0125	1.64	1.76	0.991	3.13	0.06	0.879	lm.nb	NM_000873.3:415
PIK3R2	0.73	0.378	-0.0118	1.47	1.66	0.992	2.77	0.0602	0.879	lm.nb	NM_005027.3:344
CDH5	1.05	0.546	-0.0174	2.12	2.07	0.988	4.35	0.0603	0.879	lm.nb	NM_001795.3:3405
BBS1	0.642	0.333	-0.0114	1.3	1.56	0.992	2.45	0.0606	0.881	lm.nb	NM_024649.4:82
PARP9	0.66	0.343	-0.0126	1.33	1.58	0.991	2.52	0.0609	0.883	lm.nb	NM_001146103.1:1188
HLA-DQB1	2.63	1.37	-0.0554	5.32	6.2	0.962	40	0.0614	0.888	loglinear	NM_002123.3:384
SPRY4	0.738	0.388	-0.023	1.5	1.67	0.984	2.83	0.0639	0.921	lm.nb	NM_030964.3:1900
GNLY	0.86	0.455	-0.0315	1.75	1.81	0.978	3.37	0.0653	0.938	lm.nb	NM_012483.3:540
RPS6KB1	0.612	0.325	-0.0243	1.25	1.53	0.983	2.38	0.066	0.944	lm.nb	NM_001272042.1:2451
MS4A6A	0.824	0.437	-0.0328	1.68	1.77	0.977	3.2	0.0661	0.944	lm.nb	NM_152852.2:146
GLUD1	0.666	0.354	-0.0273	1.36	1.59	0.981	2.57	0.0663	0.944	lm.nb	NM_005271.2:2680
PIK3CA	0.704	0.374	-0.029	1.44	1.63	0.98	2.71	0.0664	0.944	lm.nb	NM_006218.2:3296
IFIT2	0.794	0.423	-0.0345	1.62	1.73	0.976	3.08	0.067	0.949	lm.nb	NM_001547.4:1995
SBNO2	0.575	0.307	-0.027	1.18	1.49	0.981	2.26	0.0679	0.958	lm.nb	NM_001100122.1:1686
DAB2	0.721	0.385	-0.0347	1.48	1.65	0.976	2.78	0.0682	0.958	lm.nb	NM_001244871.1:2475
KDR	0.975	0.521	-0.047	2	1.97	0.968	3.99	0.0682	0.958	lm.nb	NM_002253.2:336
SELE	1.12	0.598	-0.0546	2.29	2.17	0.963	4.89	0.0683	0.958	lm.nb	NM_000450.2:257
PDGFRB	0.98	0.525	-0.05	2.01	1.97	0.966	4.03	0.0689	0.96	lm.nb	NM_002609.3:460
AXIN1	0.675	0.362	-0.0346	1.38	1.6	0.976	2.61	0.0689	0.96	lm.nb	NM_181050.1:2742
LTBP1	0.928	0.498	-0.048	1.9	1.9	0.967	3.74	0.0691	0.96	lm.nb	NM_000627.3:1970
CASP3	0.575	0.309	-0.0316	1.18	1.49	0.978	2.27	0.0699	0.969	lm.nb	NM_032991.2:1002
AXL	0.771	0.416	-0.0447	1.59	1.71	0.969	3	0.0707	0.977	lm.nb	NM_001699.4:1535
MAP3K8	0.574	0.313	-0.0405	1.19	1.49	0.972	2.28	0.0739	1	lm.nb	NM_001244134.1:493
BATF3	0.712	0.391	-0.0543	1.48	1.64	0.963	2.79	0.0754	1	lm.nb	NM_018664.2:725
IRF7	0.729	0.401	-0.0573	1.52	1.66	0.961	2.86	0.076	1	lm.nb	NM_004029.2:1705
ARG2	-0.597	0.33	-1.24	0.0486	0.661	0.422	1.03	0.0769	1	Wald	NM_001172.3:512
PSMB8	0.637	0.352	-0.0529	1.33	1.55	0.964	2.51	0.0772	1	lm.nb	NM_004159.4:1080
DNMT1	0.627	0.347	-0.0528	1.31	1.54	0.964	2.47	0.0775	1	lm.nb	NM_001130823.2:2500
IL15	0.82	0.455	-0.0719	1.71	1.77	0.951	3.28	0.0784	1	lm.nb	NM_000585.4:715
RAD50	0.596	0.332	-0.054	1.25	1.51	0.963	2.37	0.0792	1	lm.nb	NM_005732.3:1357
BRD4	0.609	0.34	-0.0568	1.27	1.52	0.961	2.42	0.0799	1	lm.nb	NM_001330384.1:2083
CD274	0.736	0.411	-0.0695	1.54	1.67	0.953	2.91	0.0802	1	lm.nb	NM_014143.3:1243
MX1	0.741	0.414	-0.0704	1.55	1.67	0.952	2.93	0.0803	1	lm.nb	NM_001144925.2:1369
PIAS4	0.565	0.316	-0.0551	1.19	1.48	0.963	2.27	0.081	1	lm.nb	NM_015897.2:454
MRE11	0.65	0.364	-0.0639	1.36	1.57	0.957	2.58	0.0812	1	lm.nb	NM_001330347.1:2169
PFKFB3	0.607	0.341	-0.0612	1.27	1.52	0.958	2.42	0.0819	1	lm.nb	NM_004566.3:1925
IGF2R	0.604	0.34	-0.0624	1.27	1.52	0.958	2.41	0.0826	1	lm.nb	NM_000876.2:7820
IL1R2	1.05	0.597	-0.119	2.22	2.07	0.921	4.66	0.0852	1	lm.nb	NR_048564.1:949
PDGFA	0.765	0.437	-0.091	1.62	1.7	0.939	3.08	0.0868	1	lm.nb	NM_033023.4:2390
CSF2	-1.3	0.747	-2.77	0.16	0.405	0.147	1.12	0.0881	1	Wald	NM_000758.3:108
STAT2	0.577	0.332	-0.0732	1.23	1.49	0.951	2.34	0.089	1	lm.nb	NM_005419.2:1965
MS4A4A	0.646	0.371	-0.0824	1.37	1.56	0.945	2.59	0.0892	1	lm.nb	NM_001243266.1:692
GHR	0.887	0.513	-0.118	1.89	1.85	0.922	3.71	0.0906	1	lm.nb	NM_000163.2:1835
ZC3H12A	0.612	0.354	-0.0815	1.31	1.53	0.945	2.47	0.0907	1	lm.nb	NM_025079.2:1379
DPP4	1.31	0.762	-0.178	2.81	2.49	0.884	7	0.0914	1	loglinear	NM_001935.3:1861
RIPK1	0.551	0.32	-0.0772	1.18	1.46	0.948	2.26	0.0926	1	lm.nb	NM_003804.3:1304
PPARG	0.747	0.435	-0.105	1.6	1.68	0.93	3.03	0.0929	1	lm.nb	NM_005037.5:434
CCNA1	-1.83	1.07	-3.93	0.265	0.28	0.0654	1.2	0.0938	1	loglinear	NM_001111045.1:892
LILRA1	0.741	0.434	-0.11	1.59	1.67	0.927	3.02	0.095	1	lm.nb	NM_001278318.1:486
PARP4	0.512	0.301	-0.0774	1.1	1.43	0.948	2.15	0.0957	1	lm.nb	NM_006437.3:1399
TCF3	0.551	0.324	-0.0852	1.19	1.46	0.943	2.28	0.0967	1	lm.nb	NM_003200.3:276
STAT1	0.636	0.376	-0.1	1.37	1.55	0.933	2.59	0.0976	1	lm.nb	NM_007315.3:239
GZMB	1.02	0.604	-0.163	2.2	2.03	0.893	4.61	0.0979	1	lm.nb	NM_004131.4:621
CLEC5A	0.752	0.445	-0.12	1.62	1.68	0.92	3.08	0.0981	1	lm.nb	NM_013252.2:615
LIF	0.716	0.424	-0.115	1.55	1.64	0.923	2.92	0.0983	1	lm.nb	NM_002309.4:3740
CRABP2	0.84	0.498	-0.137	1.82	1.79	0.909	3.52	0.099	1	lm.nb	NM_001199723.1:802
SELP	0.792	0.47	-0.129	1.71	1.73	0.915	3.28	0.0991	1	Wald	NM_003005.3:120
SHC2	0.896	0.533	-0.149	1.94	1.86	0.902	3.84	0.0998	1	lm.nb	NM_012435.2:681
TNFRSF17	1.69	1.01	-0.29	3.66	3.22	0.818	12.7	0.102	1	loglinear	NM_001192.2:305
OASL	0.761	0.455	-0.131	1.65	1.69	0.913	3.14	0.102	1	lm.nb	NM_003733.2:1570
TICAM1	0.579	0.347	-0.101	1.26	1.49	0.932	2.39	0.102	1	lm.nb	NM_182919.3:2552
NLRP3	0.765	0.46	-0.137	1.67	1.7	0.909	3.17	0.104	1	lm.nb	NM_001079821.2:3335
NID2	0.861	0.518	-0.155	1.88	1.82	0.898	3.67	0.104	1	lm.nb	NM_007361.3:1995
COL6A3	0.92	0.557	-0.171	2.01	1.89	0.888	4.03	0.106	1	lm.nb	NM_004369.3:3293
CXorf36	0.91	0.553	-0.174	1.99	1.88	0.886	3.98	0.107	1	lm.nb	NM_024689.2:131
ANLN	-0.597	0.363	-1.31	0.115	0.661	0.404	1.08	0.107	1	lm.nb	NM_018685.2:240
PDK1	0.659	0.401	-0.127	1.45	1.58	0.916	2.72	0.107	1	lm.nb	NM_002610.3:401
IKBKG	0.566	0.345	-0.11	1.24	1.48	0.926	2.37	0.108	1	lm.nb	NM_001099856.4:1719
BCL2L1	0.53	0.326	-0.108	1.17	1.44	0.928	2.25	0.111	1	lm.nb	NM_001191.3:1421
EPM2AIP1	0.544	0.334	-0.111	1.2	1.46	0.926	2.3	0.111	1	lm.nb	NM_014805.3:1322
IFIT3	0.685	0.423	-0.145	1.52	1.61	0.905	2.86	0.113	1	lm.nb	NM_001031683.3:712
FCGR3A/B	0.587	0.364	-0.126	1.3	1.5	0.917	2.46	0.114	1	lm.nb	NM_000570.4:255
GMIP	0.619	0.384	-0.133	1.37	1.54	0.912	2.59	0.114	1	lm.nb	NM_001288998.1:1706
TGFB1	0.631	0.391	-0.136	1.4	1.55	0.91	2.64	0.114	1	lm.nb	NM_000660.4:1473
TRIM21	0.537	0.334	-0.118	1.19	1.45	0.922	2.28	0.115	1	lm.nb	NM_003141.3:1190
NFKB1	0.583	0.362	-0.128	1.29	1.5	0.915	2.45	0.115	1	lm.nb	NM_003998.3:2920
IL1B	0.839	0.523	-0.186	1.86	1.79	0.879	3.64	0.116	1	lm.nb	NM_000576.2:1122
VEGFB	0.543	0.341	-0.124	1.21	1.46	0.918	2.31	0.118	1	lm.nb	NM_003377.3:687
VEGFC	-0.892	0.56	-1.99	0.205	0.539	0.252	1.15	0.118	1	lm.nb	NM_005429.4:588
IL10	0.714	0.448	-0.164	1.59	1.64	0.892	3.02	0.118	1	Wald	NM_000572.2:240
RB1	0.537	0.337	-0.124	1.2	1.45	0.918	2.3	0.119	1	lm.nb	NM_000321.2:2769
CDKN2A	0.742	0.466	-0.172	1.66	1.67	0.887	3.15	0.119	1	lm.nb	NM_000077.4:1052
MYC	0.569	0.359	-0.134	1.27	1.48	0.911	2.42	0.12	1	lm.nb	NM_002467.3:1615
CD70	1.36	0.859	-0.322	3.04	2.57	0.8	8.25	0.12	1	loglinear	NM_001252.3:420
CCL18	0.749	0.475	-0.182	1.68	1.68	0.882	3.2	0.122	1	lm.nb	NM_002988.3:45
BAX	0.554	0.352	-0.136	1.24	1.47	0.91	2.37	0.123	1	lm.nb	NM_004324.3:330
SNCA	-0.919	0.587	-2.07	0.232	0.529	0.238	1.17	0.125	1	lm.nb	NM_001146055.1:480
NGFR	0.925	0.591	-0.235	2.08	1.9	0.85	4.24	0.125	1	Wald	NM_002507.3:512
HEY1	0.865	0.556	-0.225	1.96	1.82	0.856	3.88	0.127	1	lm.nb	NM_001040708.1:1859
FLNB	0.604	0.389	-0.158	1.37	1.52	0.896	2.58	0.127	1	lm.nb	NM_001164319.1:8980
CD36	0.675	0.437	-0.181	1.53	1.6	0.882	2.89	0.129	1	lm.nb	NM_001001548.2:705
SFXN1	0.53	0.345	-0.146	1.21	1.44	0.904	2.31	0.131	1	lm.nb	NM_001322977.1:191
IFI27	0.697	0.456	-0.196	1.59	1.62	0.873	3.01	0.133	1	lm.nb	NM_005532.3:390
CDC20	-0.597	0.391	-1.36	0.169	0.661	0.389	1.12	0.134	1	lm.nb	NM_001255.1:915
PRR5	0.574	0.378	-0.167	1.31	1.49	0.891	2.49	0.136	1	lm.nb	NM_015366.3:1635
CCR2	0.701	0.464	-0.209	1.61	1.63	0.865	3.05	0.138	1	lm.nb	NM_001123041.2:438
DLL4	0.791	0.524	-0.236	1.82	1.73	0.849	3.52	0.138	1	lm.nb	NM_019074.2:893
CD276	0.563	0.375	-0.173	1.3	1.48	0.887	2.46	0.141	1	lm.nb	NM_001024736.1:2119
PSMB9	0.623	0.416	-0.193	1.44	1.54	0.875	2.71	0.141	1	lm.nb	NM_002800.4:394
ELOB	0.541	0.363	-0.172	1.25	1.45	0.888	2.38	0.144	1	lm.nb	NM_007108.2:800
FAM30A	1.37	0.92	-0.436	3.17	2.58	0.739	9.01	0.144	1	loglinear	NR_026800.2:9125
HLA-E	0.598	0.403	-0.193	1.39	1.51	0.875	2.62	0.145	1	lm.nb	NM_005516.5:1287
TAF3	0.524	0.356	-0.175	1.22	1.44	0.886	2.33	0.149	1	Wald	NM_031923.3:869
PALMD	0.691	0.471	-0.232	1.61	1.61	0.852	3.06	0.149	1	lm.nb	NM_017734.4:224
TGFB3	0.759	0.519	-0.259	1.78	1.69	0.836	3.42	0.151	1	lm.nb	NM_001329938.1:262
WNT7B	0.758	0.52	-0.262	1.78	1.69	0.834	3.43	0.152	1	lm.nb	NM_058238.2:1874
ITGAM	0.631	0.434	-0.219	1.48	1.55	0.859	2.79	0.153	1	lm.nb	NM_000632.3:1400
VHL	0.501	0.345	-0.176	1.18	1.42	0.885	2.26	0.154	1	lm.nb	NM_198156.1:420
PDGFB	0.63	0.435	-0.222	1.48	1.55	0.857	2.79	0.154	1	lm.nb	NM_002608.2:1941
HERC6	0.551	0.38	-0.194	1.3	1.47	0.874	2.46	0.154	1	lm.nb	NM_001165136.1:883
NFIL3	0.497	0.344	-0.177	1.17	1.41	0.885	2.25	0.156	1	lm.nb	NM_001289999.1:1466
HLA-A	0.603	0.419	-0.218	1.42	1.52	0.86	2.68	0.157	1	lm.nb	NM_002116.7:298
ACVR1C	0.729	0.507	-0.265	1.72	1.66	0.832	3.3	0.158	1	Wald	NM_145259.2:5168
AQP9	0.59	0.412	-0.217	1.4	1.51	0.86	2.63	0.159	1	lm.nb	NM_001320635.1:753
GBP1	0.588	0.414	-0.224	1.4	1.5	0.856	2.64	0.163	1	lm.nb	NM_002053.2:1838
SRP54	0.542	0.383	-0.208	1.29	1.46	0.866	2.45	0.163	1	lm.nb	NM_001146282.1:951
CD300A	0.549	0.388	-0.211	1.31	1.46	0.864	2.48	0.164	1	lm.nb	NM_001256841.1:371
TAPBPL	0.513	0.363	-0.198	1.22	1.43	0.872	2.34	0.164	1	lm.nb	NM_018009.4:1425
JAG1	0.791	0.56	-0.306	1.89	1.73	0.809	3.7	0.165	1	lm.nb	NM_000214.2:3509
RIPK3	0.527	0.373	-0.204	1.26	1.44	0.868	2.39	0.165	1	lm.nb	NM_006871.3:1072
HES1	0.562	0.399	-0.22	1.34	1.48	0.859	2.54	0.166	1	lm.nb	NM_005524.2:860
WNT11	-1.09	0.773	-2.6	0.427	0.47	0.164	1.34	0.166	1	Wald	XM_011545241.2:1015
EIF2B4	0.422	0.303	-0.172	1.02	1.34	0.887	2.02	0.171	1	lm.nb	NM_001034116.1:1258
CCL14	1.3	0.938	-0.536	3.14	2.47	0.69	8.83	0.172	1	loglinear	NM_032962.4:253
PFKM	0.496	0.36	-0.21	1.2	1.41	0.865	2.3	0.175	1	lm.nb	NM_000289.5:2672
SIGLEC1	0.596	0.435	-0.257	1.45	1.51	0.837	2.73	0.178	1	lm.nb	NM_023068.3:4559
CDC25C	-0.65	0.476	-1.58	0.282	0.637	0.334	1.22	0.179	1	Wald	NM_001790.4:1056
CDK2	0.495	0.363	-0.215	1.21	1.41	0.861	2.31	0.179	1	lm.nb	NM_001290230.1:1543
HDAC11	0.447	0.329	-0.198	1.09	1.36	0.872	2.13	0.181	1	lm.nb	NM_001330636.1:865
PDZK1IP1	0.72	0.534	-0.326	1.77	1.65	0.798	3.4	0.184	1	lm.nb	NM_005764.3:229
PARP12	0.555	0.412	-0.253	1.36	1.47	0.839	2.57	0.185	1	lm.nb	NM_022750.3:1843
COL5A1	0.684	0.512	-0.318	1.69	1.61	0.802	3.22	0.188	1	lm.nb	NM_000093.4:1133
ITGAV	0.568	0.424	-0.264	1.4	1.48	0.833	2.64	0.188	1	lm.nb	NM_001144999.2:2701
SPP1	0.575	0.43	-0.268	1.42	1.49	0.83	2.67	0.188	1	lm.nb	NM_000582.2:760
BAMBI	0.68	0.512	-0.324	1.68	1.6	0.799	3.21	0.191	1	lm.nb	NM_012342.2:824
HLA-C	0.492	0.371	-0.236	1.22	1.41	0.849	2.33	0.192	1	lm.nb	NM_002117.4:898
EZH2	0.495	0.374	-0.239	1.23	1.41	0.847	2.34	0.193	1	lm.nb	NM_004456.4:1596
PMS2	0.397	0.301	-0.192	0.986	1.32	0.875	1.98	0.194	1	lm.nb	NM_000535.6:894
P4HA1	0.431	0.327	-0.21	1.07	1.35	0.865	2.1	0.194	1	lm.nb	NM_000917.3:805
DTX4	0.636	0.485	-0.315	1.59	1.55	0.804	3	0.197	1	lm.nb	NM_015177.1:4820
LRRC32	0.714	0.547	-0.358	1.79	1.64	0.78	3.45	0.199	1	lm.nb	NM_005512.2:3852
HRAS	0.545	0.417	-0.274	1.36	1.46	0.827	2.57	0.199	1	lm.nb	NM_005343.3:842
SAMD9	0.441	0.339	-0.224	1.11	1.36	0.856	2.15	0.2	1	lm.nb	NM_017654.3:490
EIF2AK2	0.429	0.33	-0.218	1.08	1.35	0.86	2.11	0.201	1	lm.nb	NM_001135652.2:516
IFITM1	0.51	0.395	-0.264	1.28	1.42	0.833	2.43	0.203	1	lm.nb	NM_003641.3:536
TAPBP	0.512	0.396	-0.265	1.29	1.43	0.832	2.44	0.203	1	lm.nb	NM_003190.4:1082
MXI1	0.469	0.363	-0.243	1.18	1.38	0.845	2.27	0.203	1	lm.nb	NM_001008541.1:2037
KRAS	0.487	0.379	-0.257	1.23	1.4	0.837	2.35	0.206	1	lm.nb	NM_004985.3:1790
S100A12	-0.724	0.564	-1.83	0.383	0.606	0.281	1.3	0.207	1	lm.nb	NM_005621.1:260
TNFSF13	0.582	0.454	-0.308	1.47	1.5	0.808	2.78	0.207	1	lm.nb	NM_003808.3:810
CLEC4E	0.713	0.556	-0.377	1.8	1.64	0.77	3.49	0.207	1	Wald	NM_014358.3:1392
CCND3	0.456	0.357	-0.244	1.16	1.37	0.845	2.23	0.208	1	lm.nb	NM_001136017.2:760
TIE1	0.704	0.556	-0.386	1.79	1.63	0.765	3.47	0.212	1	lm.nb	NM_005424.4:2940
PTPN11	0.403	0.32	-0.225	1.03	1.32	0.856	2.04	0.215	1	lm.nb	NM_001330437.1:228
RELA	0.427	0.342	-0.244	1.1	1.34	0.844	2.14	0.219	1	lm.nb	NM_021975.3:1990
GLS	0.589	0.479	-0.35	1.53	1.5	0.785	2.88	0.225	1	lm.nb	NM_014905.4:165
CXCL6	-1.18	0.965	-3.07	0.71	0.441	0.119	1.64	0.227	1	loglinear	NM_002993.3:308
COL11A2	0.616	0.503	-0.37	1.6	1.53	0.774	3.03	0.228	1	Wald	NM_001163771.1:516
MAP3K12	0.491	0.407	-0.306	1.29	1.41	0.809	2.44	0.234	1	Wald	NM_006301.3:2680
VCAN	0.519	0.432	-0.328	1.37	1.43	0.797	2.58	0.236	1	lm.nb	NM_001126336.2:394
SLC11A1	0.451	0.377	-0.288	1.19	1.37	0.819	2.28	0.238	1	lm.nb	NM_000578.3:1679
BCAT1	0.498	0.417	-0.319	1.31	1.41	0.801	2.49	0.239	1	lm.nb	NM_005504.6:1060
TNFRSF10B	0.479	0.401	-0.307	1.27	1.39	0.808	2.4	0.239	1	lm.nb	NM_003842.3:565
IL33	0.561	0.476	-0.372	1.49	1.47	0.773	2.81	0.245	1	lm.nb	NM_033439.3:1842
DKK1	-1.27	1.09	-3.41	0.862	0.413	0.0941	1.82	0.249	1	loglinear	NM_012242.2:525
CASP9	0.408	0.35	-0.279	1.09	1.33	0.824	2.13	0.251	1	lm.nb	XM_011542270.1:326
KIF2C	-0.415	0.357	-1.11	0.284	0.75	0.462	1.22	0.251	1	lm.nb	NM_006845.2:1020
MRC1	0.505	0.44	-0.356	1.37	1.42	0.781	2.58	0.256	1	lm.nb	NM_002438.2:525
TPM1	0.495	0.431	-0.35	1.34	1.41	0.785	2.53	0.257	1	lm.nb	NM_000366.5:830
CD209	0.579	0.505	-0.411	1.57	1.49	0.752	2.97	0.258	1	lm.nb	NM_021155.2:1532
WNT4	0.714	0.626	-0.513	1.94	1.64	0.701	3.84	0.261	1	Wald	NM_030761.4:2935
FGF13	0.972	0.853	-0.701	2.64	1.96	0.615	6.25	0.261	1	loglinear	NM_001139498.1:975
SMAP1	0.387	0.342	-0.283	1.06	1.31	0.822	2.08	0.264	1	lm.nb	NM_001044305.2:823
MAP3K7	0.387	0.343	-0.285	1.06	1.31	0.821	2.08	0.265	1	lm.nb	NM_003188.3:1178
NBN	0.409	0.368	-0.312	1.13	1.33	0.805	2.19	0.272	1	lm.nb	NM_002485.4:1046
CDKN2B	0.477	0.429	-0.365	1.32	1.39	0.777	2.49	0.273	1	lm.nb	NM_004936.3:906
DLL1	0.54	0.487	-0.415	1.49	1.45	0.75	2.82	0.274	1	lm.nb	NM_005618.3:1520
TAP2	0.407	0.368	-0.314	1.13	1.33	0.804	2.18	0.275	1	lm.nb	NM_018833.2:912
CDH11	0.572	0.519	-0.446	1.59	1.49	0.734	3.01	0.277	1	lm.nb	NM_001797.2:152
CEACAM3	0.661	0.601	-0.516	1.84	1.58	0.699	3.58	0.277	1	Wald	NM_001277163.2:807
PSMB5	0.35	0.32	-0.277	0.977	1.27	0.825	1.97	0.28	1	lm.nb	NM_001130725.1:426
MLH1	0.352	0.324	-0.283	0.986	1.28	0.822	1.98	0.283	1	lm.nb	NM_000249.2:1605
PLA1A	0.622	0.577	-0.508	1.75	1.54	0.703	3.37	0.287	1	lm.nb	NM_015900.2:1250
ULBP2	-0.619	0.576	-1.75	0.509	0.651	0.298	1.42	0.288	1	lm.nb	NM_025217.2:905
ISG15	0.472	0.44	-0.39	1.33	1.39	0.763	2.52	0.289	1	lm.nb	NM_005101.3:305
TNFRSF10D	-0.469	0.438	-1.33	0.39	0.723	0.399	1.31	0.291	1	lm.nb	NM_003840.4:838
MTOR	0.35	0.33	-0.297	0.998	1.27	0.814	2	0.295	1	lm.nb	NM_004958.3:3444
TGFBR2	0.4	0.379	-0.343	1.14	1.32	0.788	2.21	0.297	1	lm.nb	NM_001024847.2:870
P4HA2	0.363	0.344	-0.311	1.04	1.29	0.806	2.05	0.297	1	lm.nb	NM_001017973.1:1748
API5	0.313	0.297	-0.27	0.896	1.24	0.829	1.86	0.298	1	lm.nb	NM_001142930.1:1552
FSTL3	-0.508	0.484	-1.46	0.44	0.703	0.364	1.36	0.299	1	lm.nb	NM_005860.2:255
TGFBR1	0.414	0.4	-0.371	1.2	1.33	0.773	2.3	0.307	1	lm.nb	NM_001130916.2:3011
POLD1	0.34	0.331	-0.309	0.99	1.27	0.807	1.99	0.31	1	lm.nb	NM_001256849.1:1356
LILRA3	0.618	0.602	-0.562	1.8	1.53	0.678	3.48	0.31	1	lm.nb	NM_001172654.2:890
ANGPTL4	-0.537	0.525	-1.57	0.492	0.689	0.338	1.41	0.312	1	lm.nb	NM_001039667.2:1088
CCND1	0.421	0.414	-0.391	1.23	1.34	0.763	2.35	0.315	1	lm.nb	NM_053056.2:857
PTGS2	0.709	0.698	-0.659	2.08	1.63	0.633	4.22	0.316	1	loglinear	NM_000963.1:495
FADD	0.289	0.287	-0.274	0.853	1.22	0.827	1.81	0.319	1	lm.nb	NM_003824.3:810
THBS1	0.478	0.476	-0.455	1.41	1.39	0.73	2.66	0.321	1	lm.nb	NM_003246.2:3816
C2	0.437	0.438	-0.421	1.29	1.35	0.747	2.45	0.323	1	lm.nb	NM_000063.5:730
CD163	0.39	0.396	-0.387	1.17	1.31	0.765	2.25	0.331	1	lm.nb	NM_203416.2:1784
MICA	0.37	0.377	-0.369	1.11	1.29	0.774	2.16	0.331	1	lm.nb	NM_000247.1:550
ALDOA	0.32	0.327	-0.322	0.961	1.25	0.8	1.95	0.334	1	lm.nb	NM_000034.3:2049
PTCD2	0.35	0.361	-0.358	1.06	1.27	0.78	2.08	0.338	1	lm.nb	NM_001284403.1:326
PLOD2	-0.4	0.413	-1.21	0.41	0.758	0.432	1.33	0.338	1	lm.nb	NM_182943.2:2588
CCNE1	-0.353	0.365	-1.07	0.363	0.783	0.477	1.29	0.339	1	lm.nb	NM_001238.1:1155
JAG2	0.486	0.509	-0.512	1.48	1.4	0.701	2.8	0.345	1	Wald	NM_002226.4:5480
VTCN1	0.854	0.898	-0.906	2.62	1.81	0.534	6.13	0.347	1	loglinear	NM_001253849.1:871
TREM1	0.432	0.46	-0.471	1.33	1.35	0.722	2.52	0.353	1	lm.nb	NM_001242589.2:101
TAP1	0.385	0.412	-0.423	1.19	1.31	0.746	2.29	0.355	1	lm.nb	NM_000593.5:1000
CD44	0.34	0.364	-0.374	1.05	1.27	0.772	2.08	0.356	1	lm.nb	NM_001001392.1:566
ROR2	0.55	0.595	-0.616	1.72	1.46	0.653	3.28	0.36	1	lm.nb	NM_001318204.1:674
SNAI1	0.332	0.361	-0.375	1.04	1.26	0.771	2.06	0.362	1	lm.nb	NM_005985.3:960
F2RL1	0.427	0.464	-0.483	1.34	1.34	0.716	2.52	0.363	1	lm.nb	NM_005242.4:1388
NECTIN1	0.465	0.507	-0.529	1.46	1.38	0.693	2.75	0.365	1	lm.nb	NM_002855.4:357
WNT2B	0.659	0.72	-0.751	2.07	1.58	0.594	4.2	0.365	1	loglinear	NM_001291880.1:1169
CCNO	-0.417	0.457	-1.31	0.479	0.749	0.402	1.39	0.366	1	lm.nb	NM_021147.4:1129
FAP	0.435	0.476	-0.499	1.37	1.35	0.708	2.58	0.366	1	lm.nb	NM_004460.2:236
OAS2	0.378	0.415	-0.435	1.19	1.3	0.74	2.28	0.367	1	lm.nb	NM_016817.2:380
ITPK1	0.263	0.289	-0.304	0.829	1.2	0.81	1.78	0.368	1	lm.nb	NM_001142593.2:958
THBD	0.375	0.417	-0.442	1.19	1.3	0.736	2.28	0.373	1	lm.nb	NM_000361.2:1674
MSH6	0.299	0.335	-0.358	0.956	1.23	0.78	1.94	0.377	1	lm.nb	NM_000179.2:1015
CEBPB	0.286	0.321	-0.343	0.915	1.22	0.789	1.89	0.377	1	lm.nb	NM_005194.3:1731
IRF9	0.318	0.359	-0.385	1.02	1.25	0.766	2.03	0.38	1	lm.nb	NM_006084.4:723
MELK	-0.326	0.369	-1.05	0.397	0.798	0.484	1.32	0.382	1	lm.nb	NM_014791.2:365
FPR1	0.327	0.375	-0.407	1.06	1.25	0.754	2.09	0.387	1	lm.nb	NM_002029.3:625
GAS1	0.801	0.919	-0.999	2.6	1.74	0.5	6.07	0.388	1	loglinear	NM_002048.2:948
SERPINH1	0.323	0.376	-0.414	1.06	1.25	0.751	2.08	0.395	1	lm.nb	NM_001207014.1:1850
CD14	0.346	0.402	-0.443	1.13	1.27	0.736	2.19	0.395	1	lm.nb	NM_001174105.1:1020
BCL6B	0.517	0.604	-0.667	1.7	1.43	0.63	3.25	0.397	1	lm.nb	NM_181844.3:608
MICB	0.331	0.388	-0.429	1.09	1.26	0.743	2.13	0.398	1	lm.nb	NM_005931.3:1387
S100A8	0.444	0.525	-0.584	1.47	1.36	0.667	2.77	0.402	1	lm.nb	NM_002964.4:365
IL18	0.351	0.415	-0.462	1.16	1.28	0.726	2.24	0.402	1	lm.nb	NM_001243211.1:392
RIPK2	0.312	0.369	-0.411	1.03	1.24	0.752	2.05	0.402	1	lm.nb	NM_003821.5:1306
PC	-0.312	0.37	-1.04	0.414	0.806	0.487	1.33	0.404	1	lm.nb	NM_000920.3:262
SERPINA1	0.386	0.47	-0.537	1.31	1.31	0.689	2.48	0.417	1	lm.nb	NM_001127702.1:963
ADAM12	0.421	0.514	-0.587	1.43	1.34	0.666	2.69	0.417	1	lm.nb	NM_003474.5:638
CSF3R	0.352	0.431	-0.493	1.2	1.28	0.711	2.29	0.419	1	lm.nb	NM_000760.3:2066
CX3CL1	0.379	0.465	-0.532	1.29	1.3	0.692	2.44	0.419	1	lm.nb	NM_002996.3:1850
PCK2	0.276	0.339	-0.389	0.941	1.21	0.764	1.92	0.42	1	lm.nb	NM_001018073.2:1307
LILRA5	0.352	0.435	-0.5	1.2	1.28	0.707	2.3	0.422	1	lm.nb	NM_181879.2:545
RNLS	0.326	0.409	-0.475	1.13	1.25	0.719	2.19	0.429	1	lm.nb	NM_001031709.2:726
EGF	0.254	0.321	-0.375	0.883	1.19	0.771	1.84	0.433	1	Wald	NM_001178130.2:2167
COL4A5	0.438	0.555	-0.651	1.53	1.35	0.637	2.88	0.435	1	lm.nb	NM_000495.4:1714
BLM	-0.356	0.453	-1.24	0.532	0.781	0.422	1.45	0.436	1	lm.nb	NM_000057.3:1434
NDUFA4L2	0.701	0.899	-1.06	2.46	1.63	0.479	5.51	0.44	1	loglinear	NM_020142.3:563
RAD51	-0.316	0.413	-1.13	0.494	0.804	0.458	1.41	0.449	1	lm.nb	NM_133487.3:1570
CDKN1A	0.312	0.413	-0.498	1.12	1.24	0.708	2.18	0.455	1	lm.nb	NM_000389.2:1975
TNFRSF18	0.352	0.475	-0.579	1.28	1.28	0.669	2.43	0.463	1	Wald	NM_148901.1:282
CEP55	-0.261	0.353	-0.953	0.43	0.834	0.517	1.35	0.463	1	lm.nb	NM_018131.3:570
UBE2T	-0.238	0.322	-0.869	0.394	0.848	0.547	1.31	0.465	1	lm.nb	NM_014176.1:50
ENO1	0.253	0.344	-0.42	0.927	1.19	0.747	1.9	0.465	1	lm.nb	NM_001428.3:782
EPCAM	0.32	0.438	-0.537	1.18	1.25	0.689	2.26	0.468	1	lm.nb	NM_002354.2:499
FCGR2A	0.278	0.38	-0.467	1.02	1.21	0.724	2.03	0.469	1	lm.nb	NM_021642.3:60
IFI6	0.337	0.462	-0.569	1.24	1.26	0.674	2.37	0.47	1	lm.nb	NM_002038.3:410
ANGPT2	0.57	0.783	-0.965	2.11	1.48	0.512	4.3	0.471	1	loglinear	NM_001147.2:1775
ERO1A	-0.272	0.375	-1.01	0.463	0.828	0.498	1.38	0.472	1	lm.nb	NM_014584.2:963
IL11	-0.586	0.809	-2.17	1	0.666	0.222	2	0.473	1	loglinear	NM_000641.3:1723
PRLR	0.565	0.826	-1.05	2.18	1.48	0.482	4.54	0.497	1	Wald	NM_000949.5:990
NECTIN2	0.231	0.339	-0.433	0.895	1.17	0.741	1.86	0.499	1	lm.nb	NM_001042724.1:1120
UBE2C	-0.238	0.354	-0.932	0.456	0.848	0.524	1.37	0.505	1	lm.nb	NM_007019.2:445
CBLC	-0.361	0.538	-1.42	0.694	0.778	0.375	1.62	0.506	1	lm.nb	NM_001130852.1:657
CTNNB1	-0.249	0.379	-0.992	0.494	0.842	0.503	1.41	0.515	1	lm.nb	NM_001098209.1:1938
IL6	0.36	0.554	-0.727	1.45	1.28	0.604	2.72	0.52	1	lm.nb	NM_000600.3:484
COMP	0.752	1.16	-1.53	3.03	1.68	0.347	8.17	0.521	1	loglinear	NM_000095.2:1271
EXO1	-0.236	0.369	-0.959	0.486	0.849	0.514	1.4	0.525	1	lm.nb	NM_006027.3:820
H2AFX	0.191	0.307	-0.412	0.793	1.14	0.752	1.73	0.539	1	lm.nb	NM_002105.2:521
SREBF1	0.208	0.341	-0.46	0.876	1.16	0.727	1.84	0.544	1	lm.nb	NM_001005291.1:1392
SLC16A1	0.253	0.415	-0.56	1.07	1.19	0.678	2.09	0.546	1	lm.nb	NM_003051.3:635
NEIL1	0.25	0.412	-0.558	1.06	1.19	0.679	2.08	0.547	1	lm.nb	NM_024608.2:1675
COL11A1	0.636	1.05	-1.42	2.7	1.55	0.373	6.48	0.548	1	loglinear	NM_001854.3:5744
PLA2G2A	0.613	1.02	-1.39	2.61	1.53	0.382	6.12	0.552	1	loglinear	NM_000300.2:715
FLT1	0.273	0.462	-0.633	1.18	1.21	0.645	2.26	0.558	1	lm.nb	NM_002019.4:530
TPI1	0.185	0.318	-0.438	0.809	1.14	0.738	1.75	0.563	1	lm.nb	NM_000365.5:153
RASAL1	-0.346	0.593	-1.51	0.817	0.787	0.351	1.76	0.563	1	Wald	NM_001193520.1:3097
FOSL1	-0.279	0.48	-1.22	0.662	0.824	0.43	1.58	0.564	1	lm.nb	NM_005438.3:1320
FANCA	-0.196	0.349	-0.879	0.488	0.873	0.544	1.4	0.578	1	lm.nb	NM_001018112.1:580
SIRPB2	0.239	0.431	-0.606	1.08	1.18	0.657	2.12	0.582	1	lm.nb	NM_001134836.1:600
SLC1A5	0.2	0.363	-0.511	0.911	1.15	0.702	1.88	0.584	1	lm.nb	NM_001145144.1:648
MMP1	0.557	1.02	-1.44	2.56	1.47	0.368	5.89	0.588	1	loglinear	NM_002421.2:700
NT5E	-0.292	0.536	-1.34	0.759	0.817	0.395	1.69	0.589	1	lm.nb	NM_002526.3:3526
SFRP4	0.662	1.22	-1.73	3.06	1.58	0.301	8.33	0.591	1	loglinear	NM_003014.2:1060
OAS1	-0.236	0.44	-1.1	0.626	0.849	0.467	1.54	0.594	1	lm.nb	NM_001032409.1:805
RASGRF1	0.587	1.11	-1.58	2.75	1.5	0.334	6.75	0.598	1	loglinear	NM_001145648.1:2843
GOT2	0.17	0.321	-0.459	0.8	1.13	0.727	1.74	0.599	1	lm.nb	NM_002080.3:674
DUSP5	0.212	0.401	-0.574	0.998	1.16	0.672	2	0.6	1	lm.nb	NM_004419.3:675
FCN1	0.263	0.517	-0.751	1.28	1.2	0.594	2.42	0.614	1	lm.nb	NM_002003.4:969
CDH1	0.233	0.461	-0.67	1.14	1.18	0.629	2.2	0.615	1	lm.nb	NM_004360.3:379
GLI1	0.313	0.628	-0.919	1.54	1.24	0.529	2.92	0.621	1	Wald	NM_005269.2:2922
E2F3	0.163	0.328	-0.481	0.807	1.12	0.717	1.75	0.622	1	lm.nb	NM_001243076.2:2707
CCL13	0.415	0.855	-1.26	2.09	1.33	0.417	4.26	0.63	1	loglinear	NM_005408.2:129
PRKCA	0.151	0.314	-0.464	0.766	1.11	0.725	1.7	0.632	1	lm.nb	NM_002737.2:818
CDH2	-0.388	0.808	-1.97	1.2	0.764	0.255	2.29	0.634	1	loglinear	NM_001792.3:3067
S100A9	-0.205	0.427	-1.04	0.632	0.868	0.486	1.55	0.634	1	lm.nb	NM_002965.3:137
CENPF	-0.155	0.327	-0.796	0.487	0.898	0.576	1.4	0.639	1	lm.nb	NM_016343.3:9260
PRKAA2	0.246	0.532	-0.796	1.29	1.19	0.576	2.44	0.646	1	Wald	NM_006252.3:4014
IL1RN	0.23	0.499	-0.748	1.21	1.17	0.596	2.31	0.647	1	lm.nb	NM_000577.3:480
PVR	0.163	0.353	-0.53	0.855	1.12	0.693	1.81	0.648	1	lm.nb	NM_001135768.2:448
TNFRSF8	-0.314	0.696	-1.68	1.05	0.805	0.313	2.07	0.654	1	Wald	NM_001243.3:549
WDR76	0.183	0.408	-0.616	0.982	1.14	0.653	1.98	0.655	1	lm.nb	NM_024908.3:1875
BRCA2	0.138	0.307	-0.464	0.739	1.1	0.725	1.67	0.656	1	lm.nb	NM_000059.3:1373
RELN	-0.179	0.406	-0.974	0.616	0.883	0.509	1.53	0.661	1	Wald	NM_005045.3:988
ADM	0.215	0.49	-0.746	1.18	1.16	0.596	2.26	0.664	1	lm.nb	NM_001124.2:1413
AREG	-0.334	0.766	-1.84	1.17	0.793	0.28	2.24	0.665	1	loglinear	NM_001657.3:717
CDK6	-0.173	0.401	-0.958	0.613	0.887	0.515	1.53	0.669	1	lm.nb	NM_001145306.1:1373
COL17A1	0.397	0.924	-1.41	2.21	1.32	0.376	4.62	0.669	1	loglinear	NM_000494.3:3330
EIF4EBP1	0.146	0.345	-0.53	0.822	1.11	0.693	1.77	0.674	1	lm.nb	NM_004095.3:673
ITGB3	0.199	0.487	-0.756	1.15	1.15	0.592	2.22	0.685	1	lm.nb	NM_000212.2:4485
PROM1	-0.463	1.2	-2.82	1.89	0.726	0.142	3.71	0.702	1	loglinear	NM_001145847.1:596
RRM2	-0.114	0.304	-0.709	0.481	0.924	0.612	1.4	0.709	1	lm.nb	NM_001034.1:490
TTC30A	-0.144	0.387	-0.903	0.614	0.905	0.535	1.53	0.711	1	lm.nb	NM_152275.3:2492
RORC	-0.384	1.06	-2.46	1.69	0.766	0.182	3.24	0.719	1	loglinear	NM_001001523.1:2839
APLNR	0.343	0.947	-1.51	2.2	1.27	0.35	4.59	0.719	1	loglinear	NM_005161.4:629
SERPINB5	-0.448	1.26	-2.91	2.02	0.733	0.133	4.04	0.723	1	loglinear	NM_002639.4:90
RICTOR	0.114	0.321	-0.515	0.744	1.08	0.7	1.67	0.723	1	lm.nb	NM_001285439.1:117
HMGA1	0.14	0.397	-0.638	0.917	1.1	0.643	1.89	0.726	1	lm.nb	NM_145902.2:906
HIF1A	-0.145	0.417	-0.963	0.673	0.904	0.513	1.59	0.73	1	lm.nb	NM_181054.2:930
LDHA	0.114	0.329	-0.53	0.758	1.08	0.693	1.69	0.73	1	lm.nb	NM_001135239.1:1053
TGFB2	0.174	0.5	-0.806	1.15	1.13	0.572	2.22	0.73	1	lm.nb	NM_001135599.3:1972
TNFRSF10C	0.172	0.5	-0.809	1.15	1.13	0.571	2.22	0.733	1	lm.nb	NM_003841.3:682
MB21D1	0.142	0.428	-0.697	0.982	1.1	0.617	1.98	0.741	1	lm.nb	NM_138441.2:1198
PKM	0.106	0.318	-0.518	0.729	1.08	0.698	1.66	0.742	1	lm.nb	NM_001206796.2:1533
MKI67	0.115	0.367	-0.604	0.833	1.08	0.658	1.78	0.756	1	lm.nb	NM_002417.2:2005
TNFSF9	0.154	0.507	-0.839	1.15	1.11	0.559	2.22	0.762	1	Wald	NM_003811.3:239
VEGFA	-0.128	0.427	-0.966	0.71	0.915	0.512	1.64	0.766	1	lm.nb	NM_001171623.1:2212
CXCL1	0.166	0.572	-0.954	1.29	1.12	0.516	2.44	0.773	1	lm.nb	NM_001511.3:743
LDHB	-0.101	0.357	-0.8	0.598	0.933	0.574	1.51	0.779	1	lm.nb	NM_001174097.2:1200
CCL20	-0.233	0.837	-1.87	1.41	0.851	0.273	2.65	0.782	1	loglinear	NM_001130046.1:295
SOX2	0.352	1.26	-2.13	2.83	1.28	0.229	7.12	0.782	1	loglinear	NM_003106.2:151
CCNB1	-0.0886	0.321	-0.718	0.541	0.94	0.608	1.45	0.784	1	lm.nb	NM_031966.2:710
ITGB8	0.13	0.478	-0.807	1.07	1.09	0.572	2.1	0.787	1	lm.nb	NM_002214.2:2609
APH1B	0.109	0.409	-0.693	0.911	1.08	0.618	1.88	0.792	1	Wald	NM_001145646.1:541
SLC2A1	0.117	0.444	-0.753	0.987	1.08	0.594	1.98	0.793	1	lm.nb	NM_006516.2:264
MSH2	0.0899	0.346	-0.588	0.768	1.06	0.665	1.7	0.796	1	lm.nb	NM_000251.1:2514
ALDOC	0.115	0.448	-0.763	0.994	1.08	0.589	1.99	0.798	1	lm.nb	NM_005165.2:335
TWF1	0.0838	0.33	-0.563	0.731	1.06	0.677	1.66	0.801	1	lm.nb	NM_002822.4:1574
CXCL8	0.175	0.702	-1.2	1.55	1.13	0.435	2.93	0.804	1	loglinear	NM_000584.3:170
CXCR2	0.141	0.574	-0.985	1.27	1.1	0.505	2.41	0.807	1	lm.nb	NM_001557.3:409
ITGA6	0.112	0.456	-0.782	1.01	1.08	0.581	2.01	0.807	1	lm.nb	NM_001316306.1:1982
CXCL2	0.12	0.492	-0.844	1.08	1.09	0.557	2.12	0.808	1	lm.nb	NM_002089.1:435
CDKN1C	-0.125	0.521	-1.15	0.896	0.917	0.452	1.86	0.811	1	lm.nb	NM_000076.2:1605
IL1A	0.229	0.957	-1.65	2.1	1.17	0.319	4.3	0.812	1	loglinear	NM_000575.3:2001
CXCL14	0.266	1.14	-1.98	2.51	1.2	0.254	5.69	0.817	1	loglinear	NM_004887.4:990
NCAM1	-0.159	0.686	-1.5	1.19	0.896	0.352	2.28	0.818	1	Wald	NM_000615.6:1134
IL22RA1	-0.0751	0.325	-0.712	0.562	0.949	0.61	1.48	0.818	1	Wald	NM_021258.2:2524
ID4	0.2	0.892	-1.55	1.95	1.15	0.342	3.86	0.823	1	loglinear	NM_001546.3:2048
BRCA1	-0.0795	0.356	-0.777	0.618	0.946	0.584	1.53	0.824	1	lm.nb	NM_007294.3:4677
LAMB3	-0.0898	0.403	-0.88	0.701	0.94	0.543	1.63	0.825	1	lm.nb	NM_000228.2:3350
OAS3	0.0852	0.398	-0.695	0.866	1.06	0.618	1.82	0.832	1	lm.nb	NM_006187.3:2354
CXCL5	-0.231	1.08	-2.36	1.9	0.852	0.195	3.72	0.833	1	loglinear	NM_002994.4:475
CCL21	0.235	1.15	-2.03	2.5	1.18	0.245	5.65	0.839	1	loglinear	NM_002989.2:155
IL12RB2	0.0962	0.513	-0.91	1.1	1.07	0.532	2.15	0.852	1	Wald	NM_001319233.1:880
IER3	0.0792	0.439	-0.782	0.94	1.06	0.582	1.92	0.858	1	lm.nb	NM_003897.3:204
TYMS	0.069	0.405	-0.724	0.862	1.05	0.605	1.82	0.865	1	lm.nb	NM_001071.1:395
TNFRSF1A	0.0495	0.302	-0.543	0.642	1.03	0.686	1.56	0.871	1	lm.nb	NM_001065.2:515
BIRC5	-0.0398	0.352	-0.729	0.65	0.973	0.603	1.57	0.91	1	lm.nb	NM_001168.2:1215
CXCL3	0.0627	0.575	-1.06	1.19	1.04	0.478	2.28	0.914	1	lm.nb	NM_002090.2:467
WNT5B	0.0694	0.72	-1.34	1.48	1.05	0.395	2.79	0.924	1	loglinear	NM_030775.2:254
MMP7	-0.0664	0.983	-1.99	1.86	0.955	0.251	3.63	0.946	1	loglinear	NM_002423.3:265
GOT1	0.0108	0.304	-0.584	0.606	1.01	0.667	1.52	0.972	1	lm.nb	NM_002079.2:568
TDO2	0.0274	0.799	-1.54	1.59	1.02	0.344	3.02	0.973	1	loglinear	NM_005651.3:315
MET	0.015	0.498	-0.961	0.991	1.01	0.514	1.99	0.976	1	lm.nb	NM_000245.2:1488
BRIP1	-0.0108	0.409	-0.813	0.791	0.993	0.569	1.73	0.979	1	lm.nb	NM_032043.2:1570
ITGA2	-0.00929	0.422	-0.837	0.819	0.994	0.56	1.76	0.983	1	lm.nb	NM_002203.3:903
EDN1	-0.00976	0.573	-1.13	1.11	0.993	0.456	2.16	0.987	1	lm.nb	NM_001955.2:770
LOXL2	0.00256	0.439	-0.859	0.864	1	0.551	1.82	0.995	1	lm.nb	NM_002318.2:40
